# Supplementary material for: Half-lives of PAHs and temporal microbiota changes in commonly used urban landscaping materials
Source: PeerJ. 2018 Mar 19;6:e4508. doi: 10.7717/peerj.4508 (PMC5863720; doi:10.7717/peerj.4508)
Supplement: Table S4 — DNA was analyzed for bacterial (16S) communities at weeks 1 and 12 using Illumina MiSeq metabarcoding. [file peerj-06-4508-s004.xlsx]

## Sheet: Bacterial_data
OTU	Group	Sample	value	Size	Domain	Confidence.of.domain	Phylum	Confidence.of.phylum	Class	Confidence.of.class	Order	Confidence.of.order	Family	Confidence.of.family	Genus	Confidence.of.genus
Otu000002	A10	Fine_peat-sand_4_week12	380	82367	Bacteria	100	Actinobacteria	100	Actinobacteria	100	Actinomycetales	100	Micrococcaceae	100	Arthrobacter	100
Otu000002	A5	Gardening_compost_5_week_12	43	82367	Bacteria	100	Actinobacteria	100	Actinobacteria	100	Actinomycetales	100	Micrococcaceae	100	Arthrobacter	100
Otu000002	A6	Coarse_peat-sand_1_week1	223	82367	Bacteria	100	Actinobacteria	100	Actinobacteria	100	Actinomycetales	100	Micrococcaceae	100	Arthrobacter	100
Otu000002	A9	Gardening_compost_2_week1	130	82367	Bacteria	100	Actinobacteria	100	Actinobacteria	100	Actinomycetales	100	Micrococcaceae	100	Arthrobacter	100
Otu000002	B10	Fine_peat-sand_5_week12	327	82367	Bacteria	100	Actinobacteria	100	Actinobacteria	100	Actinomycetales	100	Micrococcaceae	100	Arthrobacter	100
Otu000002	B5	Gardening_compost_pristine_week12	78	82367	Bacteria	100	Actinobacteria	100	Actinobacteria	100	Actinomycetales	100	Micrococcaceae	100	Arthrobacter	100
Otu000002	B6	Coarse_peat-sand_2_week1	173	82367	Bacteria	100	Actinobacteria	100	Actinobacteria	100	Actinomycetales	100	Micrococcaceae	100	Arthrobacter	100
Otu000002	B9	Gardening_compost_3_week1	108	82367	Bacteria	100	Actinobacteria	100	Actinobacteria	100	Actinomycetales	100	Micrococcaceae	100	Arthrobacter	100
Otu000002	C10	Fine_peat-sand_pristine_week12	537	82367	Bacteria	100	Actinobacteria	100	Actinobacteria	100	Actinomycetales	100	Micrococcaceae	100	Arthrobacter	100
Otu000002	C5	coarse_peat-sand_1_week12	138	82367	Bacteria	100	Actinobacteria	100	Actinobacteria	100	Actinomycetales	100	Micrococcaceae	100	Arthrobacter	100
Otu000002	C6	Coarse_peat-sand_5_week1	119	82367	Bacteria	100	Actinobacteria	100	Actinobacteria	100	Actinomycetales	100	Micrococcaceae	100	Arthrobacter	100
Otu000002	C9	Gardening_compost_4_week1	78	82367	Bacteria	100	Actinobacteria	100	Actinobacteria	100	Actinomycetales	100	Micrococcaceae	100	Arthrobacter	100
Otu000002	D10	Fine_peat-sand_pristine_week1	248	82367	Bacteria	100	Actinobacteria	100	Actinobacteria	100	Actinomycetales	100	Micrococcaceae	100	Arthrobacter	100
Otu000002	D5	Coarse_peat-sand_2_week12	318	82367	Bacteria	100	Actinobacteria	100	Actinobacteria	100	Actinomycetales	100	Micrococcaceae	100	Arthrobacter	100
Otu000002	D6	Fine_peat-sand_1_week1	377	82367	Bacteria	100	Actinobacteria	100	Actinobacteria	100	Actinomycetales	100	Micrococcaceae	100	Arthrobacter	100
Otu000002	D7	Coarse_peat-sand_3_week1	222	82367	Bacteria	100	Actinobacteria	100	Actinobacteria	100	Actinomycetales	100	Micrococcaceae	100	Arthrobacter	100
Otu000002	D9	Gardening_compost_5_week_1	98	82367	Bacteria	100	Actinobacteria	100	Actinobacteria	100	Actinomycetales	100	Micrococcaceae	100	Arthrobacter	100
Otu000002	E4	Gardening_compost_1_week12	54	82367	Bacteria	100	Actinobacteria	100	Actinobacteria	100	Actinomycetales	100	Micrococcaceae	100	Arthrobacter	100
Otu000002	E5	Coarse_peat-sand_3_week12	190	82367	Bacteria	100	Actinobacteria	100	Actinobacteria	100	Actinomycetales	100	Micrococcaceae	100	Arthrobacter	100
Otu000002	E6	Fine_peat-sand_2_week1	820	82367	Bacteria	100	Actinobacteria	100	Actinobacteria	100	Actinomycetales	100	Micrococcaceae	100	Arthrobacter	100
Otu000002	E7	Coarse_peat-sand_4_week1	151	82367	Bacteria	100	Actinobacteria	100	Actinobacteria	100	Actinomycetales	100	Micrococcaceae	100	Arthrobacter	100
Otu000002	E9	Gardening_compost_pristine__week1	119	82367	Bacteria	100	Actinobacteria	100	Actinobacteria	100	Actinomycetales	100	Micrococcaceae	100	Arthrobacter	100
Otu000002	F4	Gardening_compost_2_week12	80	82367	Bacteria	100	Actinobacteria	100	Actinobacteria	100	Actinomycetales	100	Micrococcaceae	100	Arthrobacter	100
Otu000002	F5	Coarse_peat-sand_4_week12	85	82367	Bacteria	100	Actinobacteria	100	Actinobacteria	100	Actinomycetales	100	Micrococcaceae	100	Arthrobacter	100
Otu000002	F6	Fine_peat-sand_3_week1	776	82367	Bacteria	100	Actinobacteria	100	Actinobacteria	100	Actinomycetales	100	Micrococcaceae	100	Arthrobacter	100
Otu000002	F7	Coarse_peat-sand_pristine_week1	158	82367	Bacteria	100	Actinobacteria	100	Actinobacteria	100	Actinomycetales	100	Micrococcaceae	100	Arthrobacter	100
Otu000002	F9	Fine_peat-sand_1_week12	213	82367	Bacteria	100	Actinobacteria	100	Actinobacteria	100	Actinomycetales	100	Micrococcaceae	100	Arthrobacter	100
Otu000002	G4	Gardening_compost_3_week12	59	82367	Bacteria	100	Actinobacteria	100	Actinobacteria	100	Actinomycetales	100	Micrococcaceae	100	Arthrobacter	100
Otu000002	G5	Coarse_peat-sand_5_week12	129	82367	Bacteria	100	Actinobacteria	100	Actinobacteria	100	Actinomycetales	100	Micrococcaceae	100	Arthrobacter	100
Otu000002	G6	Fine_peat-sand_4_week1	507	82367	Bacteria	100	Actinobacteria	100	Actinobacteria	100	Actinomycetales	100	Micrococcaceae	100	Arthrobacter	100
Otu000002	G8	Fine_peat-sand_5_week1	598	82367	Bacteria	100	Actinobacteria	100	Actinobacteria	100	Actinomycetales	100	Micrococcaceae	100	Arthrobacter	100
Otu000002	G9	Fine_peat-sand_2_week12	330	82367	Bacteria	100	Actinobacteria	100	Actinobacteria	100	Actinomycetales	100	Micrococcaceae	100	Arthrobacter	100
Otu000002	H4	Gardening_compost_4_week12	58	82367	Bacteria	100	Actinobacteria	100	Actinobacteria	100	Actinomycetales	100	Micrococcaceae	100	Arthrobacter	100
Otu000002	H5	Coarse_peat-sand_pristine_week12	86	82367	Bacteria	100	Actinobacteria	100	Actinobacteria	100	Actinomycetales	100	Micrococcaceae	100	Arthrobacter	100
Otu000002	H8	Gardening_compost_1_week1	119	82367	Bacteria	100	Actinobacteria	100	Actinobacteria	100	Actinomycetales	100	Micrococcaceae	100	Arthrobacter	100
Otu000002	H9	Fine_peat-sand_3_week12	430	82367	Bacteria	100	Actinobacteria	100	Actinobacteria	100	Actinomycetales	100	Micrococcaceae	100	Arthrobacter	100
Otu000004	A10	Fine_peat-sand_4_week12	256	43899	Bacteria	100	Bacteroidetes	100	Sphingobacteriia	100	Sphingobacteriales	100	Chitinophagaceae	100	unclassified	NA
Otu000004	A5	Gardening_compost_5_week_12	0	43899	Bacteria	100	Bacteroidetes	100	Sphingobacteriia	100	Sphingobacteriales	100	Chitinophagaceae	100	unclassified	NA
Otu000004	A6	Coarse_peat-sand_1_week1	0	43899	Bacteria	100	Bacteroidetes	100	Sphingobacteriia	100	Sphingobacteriales	100	Chitinophagaceae	100	unclassified	NA
Otu000004	A9	Gardening_compost_2_week1	1	43899	Bacteria	100	Bacteroidetes	100	Sphingobacteriia	100	Sphingobacteriales	100	Chitinophagaceae	100	unclassified	NA
Otu000004	B10	Fine_peat-sand_5_week12	137	43899	Bacteria	100	Bacteroidetes	100	Sphingobacteriia	100	Sphingobacteriales	100	Chitinophagaceae	100	unclassified	NA
Otu000004	B5	Gardening_compost_pristine_week12	0	43899	Bacteria	100	Bacteroidetes	100	Sphingobacteriia	100	Sphingobacteriales	100	Chitinophagaceae	100	unclassified	NA
Otu000004	B6	Coarse_peat-sand_2_week1	0	43899	Bacteria	100	Bacteroidetes	100	Sphingobacteriia	100	Sphingobacteriales	100	Chitinophagaceae	100	unclassified	NA
Otu000004	B9	Gardening_compost_3_week1	1	43899	Bacteria	100	Bacteroidetes	100	Sphingobacteriia	100	Sphingobacteriales	100	Chitinophagaceae	100	unclassified	NA
Otu000004	C10	Fine_peat-sand_pristine_week12	323	43899	Bacteria	100	Bacteroidetes	100	Sphingobacteriia	100	Sphingobacteriales	100	Chitinophagaceae	100	unclassified	NA
Otu000004	C5	coarse_peat-sand_1_week12	0	43899	Bacteria	100	Bacteroidetes	100	Sphingobacteriia	100	Sphingobacteriales	100	Chitinophagaceae	100	unclassified	NA
Otu000004	C6	Coarse_peat-sand_5_week1	0	43899	Bacteria	100	Bacteroidetes	100	Sphingobacteriia	100	Sphingobacteriales	100	Chitinophagaceae	100	unclassified	NA
Otu000004	C9	Gardening_compost_4_week1	0	43899	Bacteria	100	Bacteroidetes	100	Sphingobacteriia	100	Sphingobacteriales	100	Chitinophagaceae	100	unclassified	NA
Otu000004	D10	Fine_peat-sand_pristine_week1	219	43899	Bacteria	100	Bacteroidetes	100	Sphingobacteriia	100	Sphingobacteriales	100	Chitinophagaceae	100	unclassified	NA
Otu000004	D5	Coarse_peat-sand_2_week12	0	43899	Bacteria	100	Bacteroidetes	100	Sphingobacteriia	100	Sphingobacteriales	100	Chitinophagaceae	100	unclassified	NA
Otu000004	D6	Fine_peat-sand_1_week1	563	43899	Bacteria	100	Bacteroidetes	100	Sphingobacteriia	100	Sphingobacteriales	100	Chitinophagaceae	100	unclassified	NA
Otu000004	D7	Coarse_peat-sand_3_week1	0	43899	Bacteria	100	Bacteroidetes	100	Sphingobacteriia	100	Sphingobacteriales	100	Chitinophagaceae	100	unclassified	NA
Otu000004	D9	Gardening_compost_5_week_1	0	43899	Bacteria	100	Bacteroidetes	100	Sphingobacteriia	100	Sphingobacteriales	100	Chitinophagaceae	100	unclassified	NA
Otu000004	E4	Gardening_compost_1_week12	0	43899	Bacteria	100	Bacteroidetes	100	Sphingobacteriia	100	Sphingobacteriales	100	Chitinophagaceae	100	unclassified	NA
Otu000004	E5	Coarse_peat-sand_3_week12	0	43899	Bacteria	100	Bacteroidetes	100	Sphingobacteriia	100	Sphingobacteriales	100	Chitinophagaceae	100	unclassified	NA
Otu000004	E6	Fine_peat-sand_2_week1	511	43899	Bacteria	100	Bacteroidetes	100	Sphingobacteriia	100	Sphingobacteriales	100	Chitinophagaceae	100	unclassified	NA
Otu000004	E7	Coarse_peat-sand_4_week1	0	43899	Bacteria	100	Bacteroidetes	100	Sphingobacteriia	100	Sphingobacteriales	100	Chitinophagaceae	100	unclassified	NA
Otu000004	E9	Gardening_compost_pristine__week1	0	43899	Bacteria	100	Bacteroidetes	100	Sphingobacteriia	100	Sphingobacteriales	100	Chitinophagaceae	100	unclassified	NA
Otu000004	F4	Gardening_compost_2_week12	0	43899	Bacteria	100	Bacteroidetes	100	Sphingobacteriia	100	Sphingobacteriales	100	Chitinophagaceae	100	unclassified	NA
Otu000004	F5	Coarse_peat-sand_4_week12	0	43899	Bacteria	100	Bacteroidetes	100	Sphingobacteriia	100	Sphingobacteriales	100	Chitinophagaceae	100	unclassified	NA
Otu000004	F6	Fine_peat-sand_3_week1	393	43899	Bacteria	100	Bacteroidetes	100	Sphingobacteriia	100	Sphingobacteriales	100	Chitinophagaceae	100	unclassified	NA
Otu000004	F7	Coarse_peat-sand_pristine_week1	0	43899	Bacteria	100	Bacteroidetes	100	Sphingobacteriia	100	Sphingobacteriales	100	Chitinophagaceae	100	unclassified	NA
Otu000004	F9	Fine_peat-sand_1_week12	239	43899	Bacteria	100	Bacteroidetes	100	Sphingobacteriia	100	Sphingobacteriales	100	Chitinophagaceae	100	unclassified	NA
Otu000004	G4	Gardening_compost_3_week12	0	43899	Bacteria	100	Bacteroidetes	100	Sphingobacteriia	100	Sphingobacteriales	100	Chitinophagaceae	100	unclassified	NA
Otu000004	G5	Coarse_peat-sand_5_week12	0	43899	Bacteria	100	Bacteroidetes	100	Sphingobacteriia	100	Sphingobacteriales	100	Chitinophagaceae	100	unclassified	NA
Otu000004	G6	Fine_peat-sand_4_week1	582	43899	Bacteria	100	Bacteroidetes	100	Sphingobacteriia	100	Sphingobacteriales	100	Chitinophagaceae	100	unclassified	NA
Otu000004	G8	Fine_peat-sand_5_week1	513	43899	Bacteria	100	Bacteroidetes	100	Sphingobacteriia	100	Sphingobacteriales	100	Chitinophagaceae	100	unclassified	NA
Otu000004	G9	Fine_peat-sand_2_week12	188	43899	Bacteria	100	Bacteroidetes	100	Sphingobacteriia	100	Sphingobacteriales	100	Chitinophagaceae	100	unclassified	NA
Otu000004	H4	Gardening_compost_4_week12	4	43899	Bacteria	100	Bacteroidetes	100	Sphingobacteriia	100	Sphingobacteriales	100	Chitinophagaceae	100	unclassified	NA
Otu000004	H5	Coarse_peat-sand_pristine_week12	0	43899	Bacteria	100	Bacteroidetes	100	Sphingobacteriia	100	Sphingobacteriales	100	Chitinophagaceae	100	unclassified	NA
Otu000004	H8	Gardening_compost_1_week1	0	43899	Bacteria	100	Bacteroidetes	100	Sphingobacteriia	100	Sphingobacteriales	100	Chitinophagaceae	100	unclassified	NA
Otu000004	H9	Fine_peat-sand_3_week12	390	43899	Bacteria	100	Bacteroidetes	100	Sphingobacteriia	100	Sphingobacteriales	100	Chitinophagaceae	100	unclassified	NA
Otu000006	A10	Fine_peat-sand_4_week12	51	23489	Bacteria	100	Proteobacteria	100	Alphaproteobacteria	100	Rhizobiales	100	Hyphomicrobiaceae	100	Devosia	100
Otu000006	A5	Gardening_compost_5_week_12	108	23489	Bacteria	100	Proteobacteria	100	Alphaproteobacteria	100	Rhizobiales	100	Hyphomicrobiaceae	100	Devosia	100
Otu000006	A6	Coarse_peat-sand_1_week1	51	23489	Bacteria	100	Proteobacteria	100	Alphaproteobacteria	100	Rhizobiales	100	Hyphomicrobiaceae	100	Devosia	100
Otu000006	A9	Gardening_compost_2_week1	93	23489	Bacteria	100	Proteobacteria	100	Alphaproteobacteria	100	Rhizobiales	100	Hyphomicrobiaceae	100	Devosia	100
Otu000006	B10	Fine_peat-sand_5_week12	65	23489	Bacteria	100	Proteobacteria	100	Alphaproteobacteria	100	Rhizobiales	100	Hyphomicrobiaceae	100	Devosia	100
Otu000006	B5	Gardening_compost_pristine_week12	138	23489	Bacteria	100	Proteobacteria	100	Alphaproteobacteria	100	Rhizobiales	100	Hyphomicrobiaceae	100	Devosia	100
Otu000006	B6	Coarse_peat-sand_2_week1	64	23489	Bacteria	100	Proteobacteria	100	Alphaproteobacteria	100	Rhizobiales	100	Hyphomicrobiaceae	100	Devosia	100
Otu000006	B9	Gardening_compost_3_week1	90	23489	Bacteria	100	Proteobacteria	100	Alphaproteobacteria	100	Rhizobiales	100	Hyphomicrobiaceae	100	Devosia	100
Otu000006	C10	Fine_peat-sand_pristine_week12	52	23489	Bacteria	100	Proteobacteria	100	Alphaproteobacteria	100	Rhizobiales	100	Hyphomicrobiaceae	100	Devosia	100
Otu000006	C5	coarse_peat-sand_1_week12	138	23489	Bacteria	100	Proteobacteria	100	Alphaproteobacteria	100	Rhizobiales	100	Hyphomicrobiaceae	100	Devosia	100
Otu000006	C6	Coarse_peat-sand_5_week1	69	23489	Bacteria	100	Proteobacteria	100	Alphaproteobacteria	100	Rhizobiales	100	Hyphomicrobiaceae	100	Devosia	100
Otu000006	C9	Gardening_compost_4_week1	114	23489	Bacteria	100	Proteobacteria	100	Alphaproteobacteria	100	Rhizobiales	100	Hyphomicrobiaceae	100	Devosia	100
Otu000006	D10	Fine_peat-sand_pristine_week1	32	23489	Bacteria	100	Proteobacteria	100	Alphaproteobacteria	100	Rhizobiales	100	Hyphomicrobiaceae	100	Devosia	100
Otu000006	D5	Coarse_peat-sand_2_week12	82	23489	Bacteria	100	Proteobacteria	100	Alphaproteobacteria	100	Rhizobiales	100	Hyphomicrobiaceae	100	Devosia	100
Otu000006	D6	Fine_peat-sand_1_week1	57	23489	Bacteria	100	Proteobacteria	100	Alphaproteobacteria	100	Rhizobiales	100	Hyphomicrobiaceae	100	Devosia	100
Otu000006	D7	Coarse_peat-sand_3_week1	43	23489	Bacteria	100	Proteobacteria	100	Alphaproteobacteria	100	Rhizobiales	100	Hyphomicrobiaceae	100	Devosia	100
Otu000006	D9	Gardening_compost_5_week_1	104	23489	Bacteria	100	Proteobacteria	100	Alphaproteobacteria	100	Rhizobiales	100	Hyphomicrobiaceae	100	Devosia	100
Otu000006	E4	Gardening_compost_1_week12	121	23489	Bacteria	100	Proteobacteria	100	Alphaproteobacteria	100	Rhizobiales	100	Hyphomicrobiaceae	100	Devosia	100
Otu000006	E5	Coarse_peat-sand_3_week12	115	23489	Bacteria	100	Proteobacteria	100	Alphaproteobacteria	100	Rhizobiales	100	Hyphomicrobiaceae	100	Devosia	100
Otu000006	E6	Fine_peat-sand_2_week1	48	23489	Bacteria	100	Proteobacteria	100	Alphaproteobacteria	100	Rhizobiales	100	Hyphomicrobiaceae	100	Devosia	100
Otu000006	E7	Coarse_peat-sand_4_week1	69	23489	Bacteria	100	Proteobacteria	100	Alphaproteobacteria	100	Rhizobiales	100	Hyphomicrobiaceae	100	Devosia	100
Otu000006	E9	Gardening_compost_pristine__week1	101	23489	Bacteria	100	Proteobacteria	100	Alphaproteobacteria	100	Rhizobiales	100	Hyphomicrobiaceae	100	Devosia	100
Otu000006	F4	Gardening_compost_2_week12	123	23489	Bacteria	100	Proteobacteria	100	Alphaproteobacteria	100	Rhizobiales	100	Hyphomicrobiaceae	100	Devosia	100
Otu000006	F5	Coarse_peat-sand_4_week12	112	23489	Bacteria	100	Proteobacteria	100	Alphaproteobacteria	100	Rhizobiales	100	Hyphomicrobiaceae	100	Devosia	100
Otu000006	F6	Fine_peat-sand_3_week1	64	23489	Bacteria	100	Proteobacteria	100	Alphaproteobacteria	100	Rhizobiales	100	Hyphomicrobiaceae	100	Devosia	100
Otu000006	F7	Coarse_peat-sand_pristine_week1	59	23489	Bacteria	100	Proteobacteria	100	Alphaproteobacteria	100	Rhizobiales	100	Hyphomicrobiaceae	100	Devosia	100
Otu000006	F9	Fine_peat-sand_1_week12	42	23489	Bacteria	100	Proteobacteria	100	Alphaproteobacteria	100	Rhizobiales	100	Hyphomicrobiaceae	100	Devosia	100
Otu000006	G4	Gardening_compost_3_week12	132	23489	Bacteria	100	Proteobacteria	100	Alphaproteobacteria	100	Rhizobiales	100	Hyphomicrobiaceae	100	Devosia	100
Otu000006	G5	Coarse_peat-sand_5_week12	179	23489	Bacteria	100	Proteobacteria	100	Alphaproteobacteria	100	Rhizobiales	100	Hyphomicrobiaceae	100	Devosia	100
Otu000006	G6	Fine_peat-sand_4_week1	59	23489	Bacteria	100	Proteobacteria	100	Alphaproteobacteria	100	Rhizobiales	100	Hyphomicrobiaceae	100	Devosia	100
Otu000006	G8	Fine_peat-sand_5_week1	69	23489	Bacteria	100	Proteobacteria	100	Alphaproteobacteria	100	Rhizobiales	100	Hyphomicrobiaceae	100	Devosia	100
Otu000006	G9	Fine_peat-sand_2_week12	42	23489	Bacteria	100	Proteobacteria	100	Alphaproteobacteria	100	Rhizobiales	100	Hyphomicrobiaceae	100	Devosia	100
Otu000006	H4	Gardening_compost_4_week12	152	23489	Bacteria	100	Proteobacteria	100	Alphaproteobacteria	100	Rhizobiales	100	Hyphomicrobiaceae	100	Devosia	100
Otu000006	H5	Coarse_peat-sand_pristine_week12	90	23489	Bacteria	100	Proteobacteria	100	Alphaproteobacteria	100	Rhizobiales	100	Hyphomicrobiaceae	100	Devosia	100
Otu000006	H8	Gardening_compost_1_week1	118	23489	Bacteria	100	Proteobacteria	100	Alphaproteobacteria	100	Rhizobiales	100	Hyphomicrobiaceae	100	Devosia	100
Otu000006	H9	Fine_peat-sand_3_week12	41	23489	Bacteria	100	Proteobacteria	100	Alphaproteobacteria	100	Rhizobiales	100	Hyphomicrobiaceae	100	Devosia	100
Otu000007	A10	Fine_peat-sand_4_week12	0	21412	Bacteria	100	Proteobacteria	100	Gammaproteobacteria	100	Pseudomonadales	100	Pseudomonadaceae	100	Pseudomonas	100
Otu000007	A5	Gardening_compost_5_week_12	17	21412	Bacteria	100	Proteobacteria	100	Gammaproteobacteria	100	Pseudomonadales	100	Pseudomonadaceae	100	Pseudomonas	100
Otu000007	A6	Coarse_peat-sand_1_week1	594	21412	Bacteria	100	Proteobacteria	100	Gammaproteobacteria	100	Pseudomonadales	100	Pseudomonadaceae	100	Pseudomonas	100
Otu000007	A9	Gardening_compost_2_week1	88	21412	Bacteria	100	Proteobacteria	100	Gammaproteobacteria	100	Pseudomonadales	100	Pseudomonadaceae	100	Pseudomonas	100
Otu000007	B10	Fine_peat-sand_5_week12	0	21412	Bacteria	100	Proteobacteria	100	Gammaproteobacteria	100	Pseudomonadales	100	Pseudomonadaceae	100	Pseudomonas	100
Otu000007	B5	Gardening_compost_pristine_week12	15	21412	Bacteria	100	Proteobacteria	100	Gammaproteobacteria	100	Pseudomonadales	100	Pseudomonadaceae	100	Pseudomonas	100
Otu000007	B6	Coarse_peat-sand_2_week1	99	21412	Bacteria	100	Proteobacteria	100	Gammaproteobacteria	100	Pseudomonadales	100	Pseudomonadaceae	100	Pseudomonas	100
Otu000007	B9	Gardening_compost_3_week1	96	21412	Bacteria	100	Proteobacteria	100	Gammaproteobacteria	100	Pseudomonadales	100	Pseudomonadaceae	100	Pseudomonas	100
Otu000007	C10	Fine_peat-sand_pristine_week12	0	21412	Bacteria	100	Proteobacteria	100	Gammaproteobacteria	100	Pseudomonadales	100	Pseudomonadaceae	100	Pseudomonas	100
Otu000007	C5	coarse_peat-sand_1_week12	22	21412	Bacteria	100	Proteobacteria	100	Gammaproteobacteria	100	Pseudomonadales	100	Pseudomonadaceae	100	Pseudomonas	100
Otu000007	C6	Coarse_peat-sand_5_week1	63	21412	Bacteria	100	Proteobacteria	100	Gammaproteobacteria	100	Pseudomonadales	100	Pseudomonadaceae	100	Pseudomonas	100
Otu000007	C9	Gardening_compost_4_week1	60	21412	Bacteria	100	Proteobacteria	100	Gammaproteobacteria	100	Pseudomonadales	100	Pseudomonadaceae	100	Pseudomonas	100
Otu000007	D10	Fine_peat-sand_pristine_week1	0	21412	Bacteria	100	Proteobacteria	100	Gammaproteobacteria	100	Pseudomonadales	100	Pseudomonadaceae	100	Pseudomonas	100
Otu000007	D5	Coarse_peat-sand_2_week12	408	21412	Bacteria	100	Proteobacteria	100	Gammaproteobacteria	100	Pseudomonadales	100	Pseudomonadaceae	100	Pseudomonas	100
Otu000007	D6	Fine_peat-sand_1_week1	0	21412	Bacteria	100	Proteobacteria	100	Gammaproteobacteria	100	Pseudomonadales	100	Pseudomonadaceae	100	Pseudomonas	100
Otu000007	D7	Coarse_peat-sand_3_week1	536	21412	Bacteria	100	Proteobacteria	100	Gammaproteobacteria	100	Pseudomonadales	100	Pseudomonadaceae	100	Pseudomonas	100
Otu000007	D9	Gardening_compost_5_week_1	86	21412	Bacteria	100	Proteobacteria	100	Gammaproteobacteria	100	Pseudomonadales	100	Pseudomonadaceae	100	Pseudomonas	100
Otu000007	E4	Gardening_compost_1_week12	50	21412	Bacteria	100	Proteobacteria	100	Gammaproteobacteria	100	Pseudomonadales	100	Pseudomonadaceae	100	Pseudomonas	100
Otu000007	E5	Coarse_peat-sand_3_week12	243	21412	Bacteria	100	Proteobacteria	100	Gammaproteobacteria	100	Pseudomonadales	100	Pseudomonadaceae	100	Pseudomonas	100
Otu000007	E6	Fine_peat-sand_2_week1	0	21412	Bacteria	100	Proteobacteria	100	Gammaproteobacteria	100	Pseudomonadales	100	Pseudomonadaceae	100	Pseudomonas	100
Otu000007	E7	Coarse_peat-sand_4_week1	127	21412	Bacteria	100	Proteobacteria	100	Gammaproteobacteria	100	Pseudomonadales	100	Pseudomonadaceae	100	Pseudomonas	100
Otu000007	E9	Gardening_compost_pristine__week1	104	21412	Bacteria	100	Proteobacteria	100	Gammaproteobacteria	100	Pseudomonadales	100	Pseudomonadaceae	100	Pseudomonas	100
Otu000007	F4	Gardening_compost_2_week12	43	21412	Bacteria	100	Proteobacteria	100	Gammaproteobacteria	100	Pseudomonadales	100	Pseudomonadaceae	100	Pseudomonas	100
Otu000007	F5	Coarse_peat-sand_4_week12	57	21412	Bacteria	100	Proteobacteria	100	Gammaproteobacteria	100	Pseudomonadales	100	Pseudomonadaceae	100	Pseudomonas	100
Otu000007	F6	Fine_peat-sand_3_week1	0	21412	Bacteria	100	Proteobacteria	100	Gammaproteobacteria	100	Pseudomonadales	100	Pseudomonadaceae	100	Pseudomonas	100
Otu000007	F7	Coarse_peat-sand_pristine_week1	101	21412	Bacteria	100	Proteobacteria	100	Gammaproteobacteria	100	Pseudomonadales	100	Pseudomonadaceae	100	Pseudomonas	100
Otu000007	F9	Fine_peat-sand_1_week12	0	21412	Bacteria	100	Proteobacteria	100	Gammaproteobacteria	100	Pseudomonadales	100	Pseudomonadaceae	100	Pseudomonas	100
Otu000007	G4	Gardening_compost_3_week12	23	21412	Bacteria	100	Proteobacteria	100	Gammaproteobacteria	100	Pseudomonadales	100	Pseudomonadaceae	100	Pseudomonas	100
Otu000007	G5	Coarse_peat-sand_5_week12	26	21412	Bacteria	100	Proteobacteria	100	Gammaproteobacteria	100	Pseudomonadales	100	Pseudomonadaceae	100	Pseudomonas	100
Otu000007	G6	Fine_peat-sand_4_week1	0	21412	Bacteria	100	Proteobacteria	100	Gammaproteobacteria	100	Pseudomonadales	100	Pseudomonadaceae	100	Pseudomonas	100
Otu000007	G8	Fine_peat-sand_5_week1	0	21412	Bacteria	100	Proteobacteria	100	Gammaproteobacteria	100	Pseudomonadales	100	Pseudomonadaceae	100	Pseudomonas	100
Otu000007	G9	Fine_peat-sand_2_week12	0	21412	Bacteria	100	Proteobacteria	100	Gammaproteobacteria	100	Pseudomonadales	100	Pseudomonadaceae	100	Pseudomonas	100
Otu000007	H4	Gardening_compost_4_week12	0	21412	Bacteria	100	Proteobacteria	100	Gammaproteobacteria	100	Pseudomonadales	100	Pseudomonadaceae	100	Pseudomonas	100
Otu000007	H5	Coarse_peat-sand_pristine_week12	40	21412	Bacteria	100	Proteobacteria	100	Gammaproteobacteria	100	Pseudomonadales	100	Pseudomonadaceae	100	Pseudomonas	100
Otu000007	H8	Gardening_compost_1_week1	92	21412	Bacteria	100	Proteobacteria	100	Gammaproteobacteria	100	Pseudomonadales	100	Pseudomonadaceae	100	Pseudomonas	100
Otu000007	H9	Fine_peat-sand_3_week12	0	21412	Bacteria	100	Proteobacteria	100	Gammaproteobacteria	100	Pseudomonadales	100	Pseudomonadaceae	100	Pseudomonas	100
Otu000008	A10	Fine_peat-sand_4_week12	2	19969	Bacteria	100	Chloroflexi	100	Chloroflexi_unclassified	100	Chloroflexi_unclassified	100	Chloroflexi_unclassified	100	unclassified	NA
Otu000008	A5	Gardening_compost_5_week_12	233	19969	Bacteria	100	Chloroflexi	100	Chloroflexi_unclassified	100	Chloroflexi_unclassified	100	Chloroflexi_unclassified	100	unclassified	NA
Otu000008	A6	Coarse_peat-sand_1_week1	0	19969	Bacteria	100	Chloroflexi	100	Chloroflexi_unclassified	100	Chloroflexi_unclassified	100	Chloroflexi_unclassified	100	unclassified	NA
Otu000008	A9	Gardening_compost_2_week1	225	19969	Bacteria	100	Chloroflexi	100	Chloroflexi_unclassified	100	Chloroflexi_unclassified	100	Chloroflexi_unclassified	100	unclassified	NA
Otu000008	B10	Fine_peat-sand_5_week12	0	19969	Bacteria	100	Chloroflexi	100	Chloroflexi_unclassified	100	Chloroflexi_unclassified	100	Chloroflexi_unclassified	100	unclassified	NA
Otu000008	B5	Gardening_compost_pristine_week12	117	19969	Bacteria	100	Chloroflexi	100	Chloroflexi_unclassified	100	Chloroflexi_unclassified	100	Chloroflexi_unclassified	100	unclassified	NA
Otu000008	B6	Coarse_peat-sand_2_week1	1	19969	Bacteria	100	Chloroflexi	100	Chloroflexi_unclassified	100	Chloroflexi_unclassified	100	Chloroflexi_unclassified	100	unclassified	NA
Otu000008	B9	Gardening_compost_3_week1	218	19969	Bacteria	100	Chloroflexi	100	Chloroflexi_unclassified	100	Chloroflexi_unclassified	100	Chloroflexi_unclassified	100	unclassified	NA
Otu000008	C10	Fine_peat-sand_pristine_week12	1	19969	Bacteria	100	Chloroflexi	100	Chloroflexi_unclassified	100	Chloroflexi_unclassified	100	Chloroflexi_unclassified	100	unclassified	NA
Otu000008	C5	coarse_peat-sand_1_week12	0	19969	Bacteria	100	Chloroflexi	100	Chloroflexi_unclassified	100	Chloroflexi_unclassified	100	Chloroflexi_unclassified	100	unclassified	NA
Otu000008	C6	Coarse_peat-sand_5_week1	0	19969	Bacteria	100	Chloroflexi	100	Chloroflexi_unclassified	100	Chloroflexi_unclassified	100	Chloroflexi_unclassified	100	unclassified	NA
Otu000008	C9	Gardening_compost_4_week1	144	19969	Bacteria	100	Chloroflexi	100	Chloroflexi_unclassified	100	Chloroflexi_unclassified	100	Chloroflexi_unclassified	100	unclassified	NA
Otu000008	D10	Fine_peat-sand_pristine_week1	1	19969	Bacteria	100	Chloroflexi	100	Chloroflexi_unclassified	100	Chloroflexi_unclassified	100	Chloroflexi_unclassified	100	unclassified	NA
Otu000008	D5	Coarse_peat-sand_2_week12	1	19969	Bacteria	100	Chloroflexi	100	Chloroflexi_unclassified	100	Chloroflexi_unclassified	100	Chloroflexi_unclassified	100	unclassified	NA
Otu000008	D6	Fine_peat-sand_1_week1	0	19969	Bacteria	100	Chloroflexi	100	Chloroflexi_unclassified	100	Chloroflexi_unclassified	100	Chloroflexi_unclassified	100	unclassified	NA
Otu000008	D7	Coarse_peat-sand_3_week1	2	19969	Bacteria	100	Chloroflexi	100	Chloroflexi_unclassified	100	Chloroflexi_unclassified	100	Chloroflexi_unclassified	100	unclassified	NA
Otu000008	D9	Gardening_compost_5_week_1	163	19969	Bacteria	100	Chloroflexi	100	Chloroflexi_unclassified	100	Chloroflexi_unclassified	100	Chloroflexi_unclassified	100	unclassified	NA
Otu000008	E4	Gardening_compost_1_week12	87	19969	Bacteria	100	Chloroflexi	100	Chloroflexi_unclassified	100	Chloroflexi_unclassified	100	Chloroflexi_unclassified	100	unclassified	NA
Otu000008	E5	Coarse_peat-sand_3_week12	0	19969	Bacteria	100	Chloroflexi	100	Chloroflexi_unclassified	100	Chloroflexi_unclassified	100	Chloroflexi_unclassified	100	unclassified	NA
Otu000008	E6	Fine_peat-sand_2_week1	2	19969	Bacteria	100	Chloroflexi	100	Chloroflexi_unclassified	100	Chloroflexi_unclassified	100	Chloroflexi_unclassified	100	unclassified	NA
Otu000008	E7	Coarse_peat-sand_4_week1	2	19969	Bacteria	100	Chloroflexi	100	Chloroflexi_unclassified	100	Chloroflexi_unclassified	100	Chloroflexi_unclassified	100	unclassified	NA
Otu000008	E9	Gardening_compost_pristine__week1	162	19969	Bacteria	100	Chloroflexi	100	Chloroflexi_unclassified	100	Chloroflexi_unclassified	100	Chloroflexi_unclassified	100	unclassified	NA
Otu000008	F4	Gardening_compost_2_week12	147	19969	Bacteria	100	Chloroflexi	100	Chloroflexi_unclassified	100	Chloroflexi_unclassified	100	Chloroflexi_unclassified	100	unclassified	NA
Otu000008	F5	Coarse_peat-sand_4_week12	0	19969	Bacteria	100	Chloroflexi	100	Chloroflexi_unclassified	100	Chloroflexi_unclassified	100	Chloroflexi_unclassified	100	unclassified	NA
Otu000008	F6	Fine_peat-sand_3_week1	0	19969	Bacteria	100	Chloroflexi	100	Chloroflexi_unclassified	100	Chloroflexi_unclassified	100	Chloroflexi_unclassified	100	unclassified	NA
Otu000008	F7	Coarse_peat-sand_pristine_week1	21	19969	Bacteria	100	Chloroflexi	100	Chloroflexi_unclassified	100	Chloroflexi_unclassified	100	Chloroflexi_unclassified	100	unclassified	NA
Otu000008	F9	Fine_peat-sand_1_week12	1	19969	Bacteria	100	Chloroflexi	100	Chloroflexi_unclassified	100	Chloroflexi_unclassified	100	Chloroflexi_unclassified	100	unclassified	NA
Otu000008	G4	Gardening_compost_3_week12	110	19969	Bacteria	100	Chloroflexi	100	Chloroflexi_unclassified	100	Chloroflexi_unclassified	100	Chloroflexi_unclassified	100	unclassified	NA
Otu000008	G5	Coarse_peat-sand_5_week12	2	19969	Bacteria	100	Chloroflexi	100	Chloroflexi_unclassified	100	Chloroflexi_unclassified	100	Chloroflexi_unclassified	100	unclassified	NA
Otu000008	G6	Fine_peat-sand_4_week1	3	19969	Bacteria	100	Chloroflexi	100	Chloroflexi_unclassified	100	Chloroflexi_unclassified	100	Chloroflexi_unclassified	100	unclassified	NA
Otu000008	G8	Fine_peat-sand_5_week1	0	19969	Bacteria	100	Chloroflexi	100	Chloroflexi_unclassified	100	Chloroflexi_unclassified	100	Chloroflexi_unclassified	100	unclassified	NA
Otu000008	G9	Fine_peat-sand_2_week12	2	19969	Bacteria	100	Chloroflexi	100	Chloroflexi_unclassified	100	Chloroflexi_unclassified	100	Chloroflexi_unclassified	100	unclassified	NA
Otu000008	H4	Gardening_compost_4_week12	165	19969	Bacteria	100	Chloroflexi	100	Chloroflexi_unclassified	100	Chloroflexi_unclassified	100	Chloroflexi_unclassified	100	unclassified	NA
Otu000008	H5	Coarse_peat-sand_pristine_week12	1	19969	Bacteria	100	Chloroflexi	100	Chloroflexi_unclassified	100	Chloroflexi_unclassified	100	Chloroflexi_unclassified	100	unclassified	NA
Otu000008	H8	Gardening_compost_1_week1	182	19969	Bacteria	100	Chloroflexi	100	Chloroflexi_unclassified	100	Chloroflexi_unclassified	100	Chloroflexi_unclassified	100	unclassified	NA
Otu000008	H9	Fine_peat-sand_3_week12	4	19969	Bacteria	100	Chloroflexi	100	Chloroflexi_unclassified	100	Chloroflexi_unclassified	100	Chloroflexi_unclassified	100	unclassified	NA
Otu000009	A10	Fine_peat-sand_4_week12	0	18511	Bacteria	100	Proteobacteria	100	Gammaproteobacteria	100	Pseudomonadales	100	Pseudomonadaceae	100	Pseudomonas	100
Otu000009	A5	Gardening_compost_5_week_12	1	18511	Bacteria	100	Proteobacteria	100	Gammaproteobacteria	100	Pseudomonadales	100	Pseudomonadaceae	100	Pseudomonas	100
Otu000009	A6	Coarse_peat-sand_1_week1	905	18511	Bacteria	100	Proteobacteria	100	Gammaproteobacteria	100	Pseudomonadales	100	Pseudomonadaceae	100	Pseudomonas	100
Otu000009	A9	Gardening_compost_2_week1	7	18511	Bacteria	100	Proteobacteria	100	Gammaproteobacteria	100	Pseudomonadales	100	Pseudomonadaceae	100	Pseudomonas	100
Otu000009	B10	Fine_peat-sand_5_week12	0	18511	Bacteria	100	Proteobacteria	100	Gammaproteobacteria	100	Pseudomonadales	100	Pseudomonadaceae	100	Pseudomonas	100
Otu000009	B5	Gardening_compost_pristine_week12	1	18511	Bacteria	100	Proteobacteria	100	Gammaproteobacteria	100	Pseudomonadales	100	Pseudomonadaceae	100	Pseudomonas	100
Otu000009	B6	Coarse_peat-sand_2_week1	191	18511	Bacteria	100	Proteobacteria	100	Gammaproteobacteria	100	Pseudomonadales	100	Pseudomonadaceae	100	Pseudomonas	100
Otu000009	B9	Gardening_compost_3_week1	8	18511	Bacteria	100	Proteobacteria	100	Gammaproteobacteria	100	Pseudomonadales	100	Pseudomonadaceae	100	Pseudomonas	100
Otu000009	C10	Fine_peat-sand_pristine_week12	0	18511	Bacteria	100	Proteobacteria	100	Gammaproteobacteria	100	Pseudomonadales	100	Pseudomonadaceae	100	Pseudomonas	100
Otu000009	C5	coarse_peat-sand_1_week12	19	18511	Bacteria	100	Proteobacteria	100	Gammaproteobacteria	100	Pseudomonadales	100	Pseudomonadaceae	100	Pseudomonas	100
Otu000009	C6	Coarse_peat-sand_5_week1	148	18511	Bacteria	100	Proteobacteria	100	Gammaproteobacteria	100	Pseudomonadales	100	Pseudomonadaceae	100	Pseudomonas	100
Otu000009	C9	Gardening_compost_4_week1	0	18511	Bacteria	100	Proteobacteria	100	Gammaproteobacteria	100	Pseudomonadales	100	Pseudomonadaceae	100	Pseudomonas	100
Otu000009	D10	Fine_peat-sand_pristine_week1	0	18511	Bacteria	100	Proteobacteria	100	Gammaproteobacteria	100	Pseudomonadales	100	Pseudomonadaceae	100	Pseudomonas	100
Otu000009	D5	Coarse_peat-sand_2_week12	201	18511	Bacteria	100	Proteobacteria	100	Gammaproteobacteria	100	Pseudomonadales	100	Pseudomonadaceae	100	Pseudomonas	100
Otu000009	D6	Fine_peat-sand_1_week1	0	18511	Bacteria	100	Proteobacteria	100	Gammaproteobacteria	100	Pseudomonadales	100	Pseudomonadaceae	100	Pseudomonas	100
Otu000009	D7	Coarse_peat-sand_3_week1	689	18511	Bacteria	100	Proteobacteria	100	Gammaproteobacteria	100	Pseudomonadales	100	Pseudomonadaceae	100	Pseudomonas	100
Otu000009	D9	Gardening_compost_5_week_1	6	18511	Bacteria	100	Proteobacteria	100	Gammaproteobacteria	100	Pseudomonadales	100	Pseudomonadaceae	100	Pseudomonas	100
Otu000009	E4	Gardening_compost_1_week12	4	18511	Bacteria	100	Proteobacteria	100	Gammaproteobacteria	100	Pseudomonadales	100	Pseudomonadaceae	100	Pseudomonas	100
Otu000009	E5	Coarse_peat-sand_3_week12	184	18511	Bacteria	100	Proteobacteria	100	Gammaproteobacteria	100	Pseudomonadales	100	Pseudomonadaceae	100	Pseudomonas	100
Otu000009	E6	Fine_peat-sand_2_week1	0	18511	Bacteria	100	Proteobacteria	100	Gammaproteobacteria	100	Pseudomonadales	100	Pseudomonadaceae	100	Pseudomonas	100
Otu000009	E7	Coarse_peat-sand_4_week1	199	18511	Bacteria	100	Proteobacteria	100	Gammaproteobacteria	100	Pseudomonadales	100	Pseudomonadaceae	100	Pseudomonas	100
Otu000009	E9	Gardening_compost_pristine__week1	9	18511	Bacteria	100	Proteobacteria	100	Gammaproteobacteria	100	Pseudomonadales	100	Pseudomonadaceae	100	Pseudomonas	100
Otu000009	F4	Gardening_compost_2_week12	3	18511	Bacteria	100	Proteobacteria	100	Gammaproteobacteria	100	Pseudomonadales	100	Pseudomonadaceae	100	Pseudomonas	100
Otu000009	F5	Coarse_peat-sand_4_week12	60	18511	Bacteria	100	Proteobacteria	100	Gammaproteobacteria	100	Pseudomonadales	100	Pseudomonadaceae	100	Pseudomonas	100
Otu000009	F6	Fine_peat-sand_3_week1	0	18511	Bacteria	100	Proteobacteria	100	Gammaproteobacteria	100	Pseudomonadales	100	Pseudomonadaceae	100	Pseudomonas	100
Otu000009	F7	Coarse_peat-sand_pristine_week1	213	18511	Bacteria	100	Proteobacteria	100	Gammaproteobacteria	100	Pseudomonadales	100	Pseudomonadaceae	100	Pseudomonas	100
Otu000009	F9	Fine_peat-sand_1_week12	0	18511	Bacteria	100	Proteobacteria	100	Gammaproteobacteria	100	Pseudomonadales	100	Pseudomonadaceae	100	Pseudomonas	100
Otu000009	G4	Gardening_compost_3_week12	1	18511	Bacteria	100	Proteobacteria	100	Gammaproteobacteria	100	Pseudomonadales	100	Pseudomonadaceae	100	Pseudomonas	100
Otu000009	G5	Coarse_peat-sand_5_week12	34	18511	Bacteria	100	Proteobacteria	100	Gammaproteobacteria	100	Pseudomonadales	100	Pseudomonadaceae	100	Pseudomonas	100
Otu000009	G6	Fine_peat-sand_4_week1	0	18511	Bacteria	100	Proteobacteria	100	Gammaproteobacteria	100	Pseudomonadales	100	Pseudomonadaceae	100	Pseudomonas	100
Otu000009	G8	Fine_peat-sand_5_week1	0	18511	Bacteria	100	Proteobacteria	100	Gammaproteobacteria	100	Pseudomonadales	100	Pseudomonadaceae	100	Pseudomonas	100
Otu000009	G9	Fine_peat-sand_2_week12	0	18511	Bacteria	100	Proteobacteria	100	Gammaproteobacteria	100	Pseudomonadales	100	Pseudomonadaceae	100	Pseudomonas	100
Otu000009	H4	Gardening_compost_4_week12	0	18511	Bacteria	100	Proteobacteria	100	Gammaproteobacteria	100	Pseudomonadales	100	Pseudomonadaceae	100	Pseudomonas	100
Otu000009	H5	Coarse_peat-sand_pristine_week12	37	18511	Bacteria	100	Proteobacteria	100	Gammaproteobacteria	100	Pseudomonadales	100	Pseudomonadaceae	100	Pseudomonas	100
Otu000009	H8	Gardening_compost_1_week1	9	18511	Bacteria	100	Proteobacteria	100	Gammaproteobacteria	100	Pseudomonadales	100	Pseudomonadaceae	100	Pseudomonas	100
Otu000009	H9	Fine_peat-sand_3_week12	0	18511	Bacteria	100	Proteobacteria	100	Gammaproteobacteria	100	Pseudomonadales	100	Pseudomonadaceae	100	Pseudomonas	100
Otu000010	A10	Fine_peat-sand_4_week12	148	18265	Bacteria	100	Proteobacteria	100	Betaproteobacteria	100	Nitrosomonadales	100	Nitrosomonadaceae	100	Nitrosospira	100
Otu000010	A5	Gardening_compost_5_week_12	0	18265	Bacteria	100	Proteobacteria	100	Betaproteobacteria	100	Nitrosomonadales	100	Nitrosomonadaceae	100	Nitrosospira	100
Otu000010	A6	Coarse_peat-sand_1_week1	4	18265	Bacteria	100	Proteobacteria	100	Betaproteobacteria	100	Nitrosomonadales	100	Nitrosomonadaceae	100	Nitrosospira	100
Otu000010	A9	Gardening_compost_2_week1	0	18265	Bacteria	100	Proteobacteria	100	Betaproteobacteria	100	Nitrosomonadales	100	Nitrosomonadaceae	100	Nitrosospira	100
Otu000010	B10	Fine_peat-sand_5_week12	126	18265	Bacteria	100	Proteobacteria	100	Betaproteobacteria	100	Nitrosomonadales	100	Nitrosomonadaceae	100	Nitrosospira	100
Otu000010	B5	Gardening_compost_pristine_week12	0	18265	Bacteria	100	Proteobacteria	100	Betaproteobacteria	100	Nitrosomonadales	100	Nitrosomonadaceae	100	Nitrosospira	100
Otu000010	B6	Coarse_peat-sand_2_week1	6	18265	Bacteria	100	Proteobacteria	100	Betaproteobacteria	100	Nitrosomonadales	100	Nitrosomonadaceae	100	Nitrosospira	100
Otu000010	B9	Gardening_compost_3_week1	0	18265	Bacteria	100	Proteobacteria	100	Betaproteobacteria	100	Nitrosomonadales	100	Nitrosomonadaceae	100	Nitrosospira	100
Otu000010	C10	Fine_peat-sand_pristine_week12	106	18265	Bacteria	100	Proteobacteria	100	Betaproteobacteria	100	Nitrosomonadales	100	Nitrosomonadaceae	100	Nitrosospira	100
Otu000010	C5	coarse_peat-sand_1_week12	12	18265	Bacteria	100	Proteobacteria	100	Betaproteobacteria	100	Nitrosomonadales	100	Nitrosomonadaceae	100	Nitrosospira	100
Otu000010	C6	Coarse_peat-sand_5_week1	13	18265	Bacteria	100	Proteobacteria	100	Betaproteobacteria	100	Nitrosomonadales	100	Nitrosomonadaceae	100	Nitrosospira	100
Otu000010	C9	Gardening_compost_4_week1	0	18265	Bacteria	100	Proteobacteria	100	Betaproteobacteria	100	Nitrosomonadales	100	Nitrosomonadaceae	100	Nitrosospira	100
Otu000010	D10	Fine_peat-sand_pristine_week1	147	18265	Bacteria	100	Proteobacteria	100	Betaproteobacteria	100	Nitrosomonadales	100	Nitrosomonadaceae	100	Nitrosospira	100
Otu000010	D5	Coarse_peat-sand_2_week12	10	18265	Bacteria	100	Proteobacteria	100	Betaproteobacteria	100	Nitrosomonadales	100	Nitrosomonadaceae	100	Nitrosospira	100
Otu000010	D6	Fine_peat-sand_1_week1	25	18265	Bacteria	100	Proteobacteria	100	Betaproteobacteria	100	Nitrosomonadales	100	Nitrosomonadaceae	100	Nitrosospira	100
Otu000010	D7	Coarse_peat-sand_3_week1	9	18265	Bacteria	100	Proteobacteria	100	Betaproteobacteria	100	Nitrosomonadales	100	Nitrosomonadaceae	100	Nitrosospira	100
Otu000010	D9	Gardening_compost_5_week_1	0	18265	Bacteria	100	Proteobacteria	100	Betaproteobacteria	100	Nitrosomonadales	100	Nitrosomonadaceae	100	Nitrosospira	100
Otu000010	E4	Gardening_compost_1_week12	0	18265	Bacteria	100	Proteobacteria	100	Betaproteobacteria	100	Nitrosomonadales	100	Nitrosomonadaceae	100	Nitrosospira	100
Otu000010	E5	Coarse_peat-sand_3_week12	13	18265	Bacteria	100	Proteobacteria	100	Betaproteobacteria	100	Nitrosomonadales	100	Nitrosomonadaceae	100	Nitrosospira	100
Otu000010	E6	Fine_peat-sand_2_week1	49	18265	Bacteria	100	Proteobacteria	100	Betaproteobacteria	100	Nitrosomonadales	100	Nitrosomonadaceae	100	Nitrosospira	100
Otu000010	E7	Coarse_peat-sand_4_week1	8	18265	Bacteria	100	Proteobacteria	100	Betaproteobacteria	100	Nitrosomonadales	100	Nitrosomonadaceae	100	Nitrosospira	100
Otu000010	E9	Gardening_compost_pristine__week1	0	18265	Bacteria	100	Proteobacteria	100	Betaproteobacteria	100	Nitrosomonadales	100	Nitrosomonadaceae	100	Nitrosospira	100
Otu000010	F4	Gardening_compost_2_week12	0	18265	Bacteria	100	Proteobacteria	100	Betaproteobacteria	100	Nitrosomonadales	100	Nitrosomonadaceae	100	Nitrosospira	100
Otu000010	F5	Coarse_peat-sand_4_week12	13	18265	Bacteria	100	Proteobacteria	100	Betaproteobacteria	100	Nitrosomonadales	100	Nitrosomonadaceae	100	Nitrosospira	100
Otu000010	F6	Fine_peat-sand_3_week1	60	18265	Bacteria	100	Proteobacteria	100	Betaproteobacteria	100	Nitrosomonadales	100	Nitrosomonadaceae	100	Nitrosospira	100
Otu000010	F7	Coarse_peat-sand_pristine_week1	15	18265	Bacteria	100	Proteobacteria	100	Betaproteobacteria	100	Nitrosomonadales	100	Nitrosomonadaceae	100	Nitrosospira	100
Otu000010	F9	Fine_peat-sand_1_week12	120	18265	Bacteria	100	Proteobacteria	100	Betaproteobacteria	100	Nitrosomonadales	100	Nitrosomonadaceae	100	Nitrosospira	100
Otu000010	G4	Gardening_compost_3_week12	0	18265	Bacteria	100	Proteobacteria	100	Betaproteobacteria	100	Nitrosomonadales	100	Nitrosomonadaceae	100	Nitrosospira	100
Otu000010	G5	Coarse_peat-sand_5_week12	9	18265	Bacteria	100	Proteobacteria	100	Betaproteobacteria	100	Nitrosomonadales	100	Nitrosomonadaceae	100	Nitrosospira	100
Otu000010	G6	Fine_peat-sand_4_week1	59	18265	Bacteria	100	Proteobacteria	100	Betaproteobacteria	100	Nitrosomonadales	100	Nitrosomonadaceae	100	Nitrosospira	100
Otu000010	G8	Fine_peat-sand_5_week1	84	18265	Bacteria	100	Proteobacteria	100	Betaproteobacteria	100	Nitrosomonadales	100	Nitrosomonadaceae	100	Nitrosospira	100
Otu000010	G9	Fine_peat-sand_2_week12	153	18265	Bacteria	100	Proteobacteria	100	Betaproteobacteria	100	Nitrosomonadales	100	Nitrosomonadaceae	100	Nitrosospira	100
Otu000010	H4	Gardening_compost_4_week12	0	18265	Bacteria	100	Proteobacteria	100	Betaproteobacteria	100	Nitrosomonadales	100	Nitrosomonadaceae	100	Nitrosospira	100
Otu000010	H5	Coarse_peat-sand_pristine_week12	5	18265	Bacteria	100	Proteobacteria	100	Betaproteobacteria	100	Nitrosomonadales	100	Nitrosomonadaceae	100	Nitrosospira	100
Otu000010	H8	Gardening_compost_1_week1	0	18265	Bacteria	100	Proteobacteria	100	Betaproteobacteria	100	Nitrosomonadales	100	Nitrosomonadaceae	100	Nitrosospira	100
Otu000010	H9	Fine_peat-sand_3_week12	128	18265	Bacteria	100	Proteobacteria	100	Betaproteobacteria	100	Nitrosomonadales	100	Nitrosomonadaceae	100	Nitrosospira	100
Otu000012	A10	Fine_peat-sand_4_week12	93	16300	Bacteria	100	Proteobacteria	100	Gammaproteobacteria	100	Xanthomonadales	100	Xanthomonadaceae	100	Rhodanobacter	100
Otu000012	A5	Gardening_compost_5_week_12	3	16300	Bacteria	100	Proteobacteria	100	Gammaproteobacteria	100	Xanthomonadales	100	Xanthomonadaceae	100	Rhodanobacter	100
Otu000012	A6	Coarse_peat-sand_1_week1	5	16300	Bacteria	100	Proteobacteria	100	Gammaproteobacteria	100	Xanthomonadales	100	Xanthomonadaceae	100	Rhodanobacter	100
Otu000012	A9	Gardening_compost_2_week1	6	16300	Bacteria	100	Proteobacteria	100	Gammaproteobacteria	100	Xanthomonadales	100	Xanthomonadaceae	100	Rhodanobacter	100
Otu000012	B10	Fine_peat-sand_5_week12	51	16300	Bacteria	100	Proteobacteria	100	Gammaproteobacteria	100	Xanthomonadales	100	Xanthomonadaceae	100	Rhodanobacter	100
Otu000012	B5	Gardening_compost_pristine_week12	4	16300	Bacteria	100	Proteobacteria	100	Gammaproteobacteria	100	Xanthomonadales	100	Xanthomonadaceae	100	Rhodanobacter	100
Otu000012	B6	Coarse_peat-sand_2_week1	2	16300	Bacteria	100	Proteobacteria	100	Gammaproteobacteria	100	Xanthomonadales	100	Xanthomonadaceae	100	Rhodanobacter	100
Otu000012	B9	Gardening_compost_3_week1	14	16300	Bacteria	100	Proteobacteria	100	Gammaproteobacteria	100	Xanthomonadales	100	Xanthomonadaceae	100	Rhodanobacter	100
Otu000012	C10	Fine_peat-sand_pristine_week12	124	16300	Bacteria	100	Proteobacteria	100	Gammaproteobacteria	100	Xanthomonadales	100	Xanthomonadaceae	100	Rhodanobacter	100
Otu000012	C5	coarse_peat-sand_1_week12	0	16300	Bacteria	100	Proteobacteria	100	Gammaproteobacteria	100	Xanthomonadales	100	Xanthomonadaceae	100	Rhodanobacter	100
Otu000012	C6	Coarse_peat-sand_5_week1	4	16300	Bacteria	100	Proteobacteria	100	Gammaproteobacteria	100	Xanthomonadales	100	Xanthomonadaceae	100	Rhodanobacter	100
Otu000012	C9	Gardening_compost_4_week1	10	16300	Bacteria	100	Proteobacteria	100	Gammaproteobacteria	100	Xanthomonadales	100	Xanthomonadaceae	100	Rhodanobacter	100
Otu000012	D10	Fine_peat-sand_pristine_week1	173	16300	Bacteria	100	Proteobacteria	100	Gammaproteobacteria	100	Xanthomonadales	100	Xanthomonadaceae	100	Rhodanobacter	100
Otu000012	D5	Coarse_peat-sand_2_week12	5	16300	Bacteria	100	Proteobacteria	100	Gammaproteobacteria	100	Xanthomonadales	100	Xanthomonadaceae	100	Rhodanobacter	100
Otu000012	D6	Fine_peat-sand_1_week1	144	16300	Bacteria	100	Proteobacteria	100	Gammaproteobacteria	100	Xanthomonadales	100	Xanthomonadaceae	100	Rhodanobacter	100
Otu000012	D7	Coarse_peat-sand_3_week1	6	16300	Bacteria	100	Proteobacteria	100	Gammaproteobacteria	100	Xanthomonadales	100	Xanthomonadaceae	100	Rhodanobacter	100
Otu000012	D9	Gardening_compost_5_week_1	8	16300	Bacteria	100	Proteobacteria	100	Gammaproteobacteria	100	Xanthomonadales	100	Xanthomonadaceae	100	Rhodanobacter	100
Otu000012	E4	Gardening_compost_1_week12	2	16300	Bacteria	100	Proteobacteria	100	Gammaproteobacteria	100	Xanthomonadales	100	Xanthomonadaceae	100	Rhodanobacter	100
Otu000012	E5	Coarse_peat-sand_3_week12	1	16300	Bacteria	100	Proteobacteria	100	Gammaproteobacteria	100	Xanthomonadales	100	Xanthomonadaceae	100	Rhodanobacter	100
Otu000012	E6	Fine_peat-sand_2_week1	99	16300	Bacteria	100	Proteobacteria	100	Gammaproteobacteria	100	Xanthomonadales	100	Xanthomonadaceae	100	Rhodanobacter	100
Otu000012	E7	Coarse_peat-sand_4_week1	7	16300	Bacteria	100	Proteobacteria	100	Gammaproteobacteria	100	Xanthomonadales	100	Xanthomonadaceae	100	Rhodanobacter	100
Otu000012	E9	Gardening_compost_pristine__week1	4	16300	Bacteria	100	Proteobacteria	100	Gammaproteobacteria	100	Xanthomonadales	100	Xanthomonadaceae	100	Rhodanobacter	100
Otu000012	F4	Gardening_compost_2_week12	2	16300	Bacteria	100	Proteobacteria	100	Gammaproteobacteria	100	Xanthomonadales	100	Xanthomonadaceae	100	Rhodanobacter	100
Otu000012	F5	Coarse_peat-sand_4_week12	1	16300	Bacteria	100	Proteobacteria	100	Gammaproteobacteria	100	Xanthomonadales	100	Xanthomonadaceae	100	Rhodanobacter	100
Otu000012	F6	Fine_peat-sand_3_week1	153	16300	Bacteria	100	Proteobacteria	100	Gammaproteobacteria	100	Xanthomonadales	100	Xanthomonadaceae	100	Rhodanobacter	100
Otu000012	F7	Coarse_peat-sand_pristine_week1	3	16300	Bacteria	100	Proteobacteria	100	Gammaproteobacteria	100	Xanthomonadales	100	Xanthomonadaceae	100	Rhodanobacter	100
Otu000012	F9	Fine_peat-sand_1_week12	67	16300	Bacteria	100	Proteobacteria	100	Gammaproteobacteria	100	Xanthomonadales	100	Xanthomonadaceae	100	Rhodanobacter	100
Otu000012	G4	Gardening_compost_3_week12	4	16300	Bacteria	100	Proteobacteria	100	Gammaproteobacteria	100	Xanthomonadales	100	Xanthomonadaceae	100	Rhodanobacter	100
Otu000012	G5	Coarse_peat-sand_5_week12	0	16300	Bacteria	100	Proteobacteria	100	Gammaproteobacteria	100	Xanthomonadales	100	Xanthomonadaceae	100	Rhodanobacter	100
Otu000012	G6	Fine_peat-sand_4_week1	136	16300	Bacteria	100	Proteobacteria	100	Gammaproteobacteria	100	Xanthomonadales	100	Xanthomonadaceae	100	Rhodanobacter	100
Otu000012	G8	Fine_peat-sand_5_week1	116	16300	Bacteria	100	Proteobacteria	100	Gammaproteobacteria	100	Xanthomonadales	100	Xanthomonadaceae	100	Rhodanobacter	100
Otu000012	G9	Fine_peat-sand_2_week12	110	16300	Bacteria	100	Proteobacteria	100	Gammaproteobacteria	100	Xanthomonadales	100	Xanthomonadaceae	100	Rhodanobacter	100
Otu000012	H4	Gardening_compost_4_week12	5	16300	Bacteria	100	Proteobacteria	100	Gammaproteobacteria	100	Xanthomonadales	100	Xanthomonadaceae	100	Rhodanobacter	100
Otu000012	H5	Coarse_peat-sand_pristine_week12	2	16300	Bacteria	100	Proteobacteria	100	Gammaproteobacteria	100	Xanthomonadales	100	Xanthomonadaceae	100	Rhodanobacter	100
Otu000012	H8	Gardening_compost_1_week1	12	16300	Bacteria	100	Proteobacteria	100	Gammaproteobacteria	100	Xanthomonadales	100	Xanthomonadaceae	100	Rhodanobacter	100
Otu000012	H9	Fine_peat-sand_3_week12	99	16300	Bacteria	100	Proteobacteria	100	Gammaproteobacteria	100	Xanthomonadales	100	Xanthomonadaceae	100	Rhodanobacter	100
Otu000013	A10	Fine_peat-sand_4_week12	62	15835	Bacteria	100	Bacteroidetes	100	Sphingobacteriia	100	Sphingobacteriales	100	Sphingobacteriaceae	100	Pedobacter	100
Otu000013	A5	Gardening_compost_5_week_12	15	15835	Bacteria	100	Bacteroidetes	100	Sphingobacteriia	100	Sphingobacteriales	100	Sphingobacteriaceae	100	Pedobacter	100
Otu000013	A6	Coarse_peat-sand_1_week1	7	15835	Bacteria	100	Bacteroidetes	100	Sphingobacteriia	100	Sphingobacteriales	100	Sphingobacteriaceae	100	Pedobacter	100
Otu000013	A9	Gardening_compost_2_week1	53	15835	Bacteria	100	Bacteroidetes	100	Sphingobacteriia	100	Sphingobacteriales	100	Sphingobacteriaceae	100	Pedobacter	100
Otu000013	B10	Fine_peat-sand_5_week12	47	15835	Bacteria	100	Bacteroidetes	100	Sphingobacteriia	100	Sphingobacteriales	100	Sphingobacteriaceae	100	Pedobacter	100
Otu000013	B5	Gardening_compost_pristine_week12	14	15835	Bacteria	100	Bacteroidetes	100	Sphingobacteriia	100	Sphingobacteriales	100	Sphingobacteriaceae	100	Pedobacter	100
Otu000013	B6	Coarse_peat-sand_2_week1	6	15835	Bacteria	100	Bacteroidetes	100	Sphingobacteriia	100	Sphingobacteriales	100	Sphingobacteriaceae	100	Pedobacter	100
Otu000013	B9	Gardening_compost_3_week1	58	15835	Bacteria	100	Bacteroidetes	100	Sphingobacteriia	100	Sphingobacteriales	100	Sphingobacteriaceae	100	Pedobacter	100
Otu000013	C10	Fine_peat-sand_pristine_week12	100	15835	Bacteria	100	Bacteroidetes	100	Sphingobacteriia	100	Sphingobacteriales	100	Sphingobacteriaceae	100	Pedobacter	100
Otu000013	C5	coarse_peat-sand_1_week12	3	15835	Bacteria	100	Bacteroidetes	100	Sphingobacteriia	100	Sphingobacteriales	100	Sphingobacteriaceae	100	Pedobacter	100
Otu000013	C6	Coarse_peat-sand_5_week1	8	15835	Bacteria	100	Bacteroidetes	100	Sphingobacteriia	100	Sphingobacteriales	100	Sphingobacteriaceae	100	Pedobacter	100
Otu000013	C9	Gardening_compost_4_week1	61	15835	Bacteria	100	Bacteroidetes	100	Sphingobacteriia	100	Sphingobacteriales	100	Sphingobacteriaceae	100	Pedobacter	100
Otu000013	D10	Fine_peat-sand_pristine_week1	143	15835	Bacteria	100	Bacteroidetes	100	Sphingobacteriia	100	Sphingobacteriales	100	Sphingobacteriaceae	100	Pedobacter	100
Otu000013	D5	Coarse_peat-sand_2_week12	3	15835	Bacteria	100	Bacteroidetes	100	Sphingobacteriia	100	Sphingobacteriales	100	Sphingobacteriaceae	100	Pedobacter	100
Otu000013	D6	Fine_peat-sand_1_week1	49	15835	Bacteria	100	Bacteroidetes	100	Sphingobacteriia	100	Sphingobacteriales	100	Sphingobacteriaceae	100	Pedobacter	100
Otu000013	D7	Coarse_peat-sand_3_week1	9	15835	Bacteria	100	Bacteroidetes	100	Sphingobacteriia	100	Sphingobacteriales	100	Sphingobacteriaceae	100	Pedobacter	100
Otu000013	D9	Gardening_compost_5_week_1	72	15835	Bacteria	100	Bacteroidetes	100	Sphingobacteriia	100	Sphingobacteriales	100	Sphingobacteriaceae	100	Pedobacter	100
Otu000013	E4	Gardening_compost_1_week12	11	15835	Bacteria	100	Bacteroidetes	100	Sphingobacteriia	100	Sphingobacteriales	100	Sphingobacteriaceae	100	Pedobacter	100
Otu000013	E5	Coarse_peat-sand_3_week12	4	15835	Bacteria	100	Bacteroidetes	100	Sphingobacteriia	100	Sphingobacteriales	100	Sphingobacteriaceae	100	Pedobacter	100
Otu000013	E6	Fine_peat-sand_2_week1	43	15835	Bacteria	100	Bacteroidetes	100	Sphingobacteriia	100	Sphingobacteriales	100	Sphingobacteriaceae	100	Pedobacter	100
Otu000013	E7	Coarse_peat-sand_4_week1	7	15835	Bacteria	100	Bacteroidetes	100	Sphingobacteriia	100	Sphingobacteriales	100	Sphingobacteriaceae	100	Pedobacter	100
Otu000013	E9	Gardening_compost_pristine__week1	50	15835	Bacteria	100	Bacteroidetes	100	Sphingobacteriia	100	Sphingobacteriales	100	Sphingobacteriaceae	100	Pedobacter	100
Otu000013	F4	Gardening_compost_2_week12	14	15835	Bacteria	100	Bacteroidetes	100	Sphingobacteriia	100	Sphingobacteriales	100	Sphingobacteriaceae	100	Pedobacter	100
Otu000013	F5	Coarse_peat-sand_4_week12	0	15835	Bacteria	100	Bacteroidetes	100	Sphingobacteriia	100	Sphingobacteriales	100	Sphingobacteriaceae	100	Pedobacter	100
Otu000013	F6	Fine_peat-sand_3_week1	49	15835	Bacteria	100	Bacteroidetes	100	Sphingobacteriia	100	Sphingobacteriales	100	Sphingobacteriaceae	100	Pedobacter	100
Otu000013	F7	Coarse_peat-sand_pristine_week1	19	15835	Bacteria	100	Bacteroidetes	100	Sphingobacteriia	100	Sphingobacteriales	100	Sphingobacteriaceae	100	Pedobacter	100
Otu000013	F9	Fine_peat-sand_1_week12	46	15835	Bacteria	100	Bacteroidetes	100	Sphingobacteriia	100	Sphingobacteriales	100	Sphingobacteriaceae	100	Pedobacter	100
Otu000013	G4	Gardening_compost_3_week12	10	15835	Bacteria	100	Bacteroidetes	100	Sphingobacteriia	100	Sphingobacteriales	100	Sphingobacteriaceae	100	Pedobacter	100
Otu000013	G5	Coarse_peat-sand_5_week12	0	15835	Bacteria	100	Bacteroidetes	100	Sphingobacteriia	100	Sphingobacteriales	100	Sphingobacteriaceae	100	Pedobacter	100
Otu000013	G6	Fine_peat-sand_4_week1	64	15835	Bacteria	100	Bacteroidetes	100	Sphingobacteriia	100	Sphingobacteriales	100	Sphingobacteriaceae	100	Pedobacter	100
Otu000013	G8	Fine_peat-sand_5_week1	55	15835	Bacteria	100	Bacteroidetes	100	Sphingobacteriia	100	Sphingobacteriales	100	Sphingobacteriaceae	100	Pedobacter	100
Otu000013	G9	Fine_peat-sand_2_week12	50	15835	Bacteria	100	Bacteroidetes	100	Sphingobacteriia	100	Sphingobacteriales	100	Sphingobacteriaceae	100	Pedobacter	100
Otu000013	H4	Gardening_compost_4_week12	12	15835	Bacteria	100	Bacteroidetes	100	Sphingobacteriia	100	Sphingobacteriales	100	Sphingobacteriaceae	100	Pedobacter	100
Otu000013	H5	Coarse_peat-sand_pristine_week12	4	15835	Bacteria	100	Bacteroidetes	100	Sphingobacteriia	100	Sphingobacteriales	100	Sphingobacteriaceae	100	Pedobacter	100
Otu000013	H8	Gardening_compost_1_week1	99	15835	Bacteria	100	Bacteroidetes	100	Sphingobacteriia	100	Sphingobacteriales	100	Sphingobacteriaceae	100	Pedobacter	100
Otu000013	H9	Fine_peat-sand_3_week12	79	15835	Bacteria	100	Bacteroidetes	100	Sphingobacteriia	100	Sphingobacteriales	100	Sphingobacteriaceae	100	Pedobacter	100
Otu000014	A10	Fine_peat-sand_4_week12	18	15757	Bacteria	100	Proteobacteria	100	Gammaproteobacteria	100	Pseudomonadales	100	Moraxellaceae	100	Acinetobacter	100
Otu000014	A5	Gardening_compost_5_week_12	16	15757	Bacteria	100	Proteobacteria	100	Gammaproteobacteria	100	Pseudomonadales	100	Moraxellaceae	100	Acinetobacter	100
Otu000014	A6	Coarse_peat-sand_1_week1	111	15757	Bacteria	100	Proteobacteria	100	Gammaproteobacteria	100	Pseudomonadales	100	Moraxellaceae	100	Acinetobacter	100
Otu000014	A9	Gardening_compost_2_week1	126	15757	Bacteria	100	Proteobacteria	100	Gammaproteobacteria	100	Pseudomonadales	100	Moraxellaceae	100	Acinetobacter	100
Otu000014	B10	Fine_peat-sand_5_week12	4	15757	Bacteria	100	Proteobacteria	100	Gammaproteobacteria	100	Pseudomonadales	100	Moraxellaceae	100	Acinetobacter	100
Otu000014	B5	Gardening_compost_pristine_week12	17	15757	Bacteria	100	Proteobacteria	100	Gammaproteobacteria	100	Pseudomonadales	100	Moraxellaceae	100	Acinetobacter	100
Otu000014	B6	Coarse_peat-sand_2_week1	4	15757	Bacteria	100	Proteobacteria	100	Gammaproteobacteria	100	Pseudomonadales	100	Moraxellaceae	100	Acinetobacter	100
Otu000014	B9	Gardening_compost_3_week1	139	15757	Bacteria	100	Proteobacteria	100	Gammaproteobacteria	100	Pseudomonadales	100	Moraxellaceae	100	Acinetobacter	100
Otu000014	C10	Fine_peat-sand_pristine_week12	4	15757	Bacteria	100	Proteobacteria	100	Gammaproteobacteria	100	Pseudomonadales	100	Moraxellaceae	100	Acinetobacter	100
Otu000014	C5	coarse_peat-sand_1_week12	1	15757	Bacteria	100	Proteobacteria	100	Gammaproteobacteria	100	Pseudomonadales	100	Moraxellaceae	100	Acinetobacter	100
Otu000014	C6	Coarse_peat-sand_5_week1	0	15757	Bacteria	100	Proteobacteria	100	Gammaproteobacteria	100	Pseudomonadales	100	Moraxellaceae	100	Acinetobacter	100
Otu000014	C9	Gardening_compost_4_week1	68	15757	Bacteria	100	Proteobacteria	100	Gammaproteobacteria	100	Pseudomonadales	100	Moraxellaceae	100	Acinetobacter	100
Otu000014	D10	Fine_peat-sand_pristine_week1	3	15757	Bacteria	100	Proteobacteria	100	Gammaproteobacteria	100	Pseudomonadales	100	Moraxellaceae	100	Acinetobacter	100
Otu000014	D5	Coarse_peat-sand_2_week12	63	15757	Bacteria	100	Proteobacteria	100	Gammaproteobacteria	100	Pseudomonadales	100	Moraxellaceae	100	Acinetobacter	100
Otu000014	D6	Fine_peat-sand_1_week1	1	15757	Bacteria	100	Proteobacteria	100	Gammaproteobacteria	100	Pseudomonadales	100	Moraxellaceae	100	Acinetobacter	100
Otu000014	D7	Coarse_peat-sand_3_week1	60	15757	Bacteria	100	Proteobacteria	100	Gammaproteobacteria	100	Pseudomonadales	100	Moraxellaceae	100	Acinetobacter	100
Otu000014	D9	Gardening_compost_5_week_1	80	15757	Bacteria	100	Proteobacteria	100	Gammaproteobacteria	100	Pseudomonadales	100	Moraxellaceae	100	Acinetobacter	100
Otu000014	E4	Gardening_compost_1_week12	277	15757	Bacteria	100	Proteobacteria	100	Gammaproteobacteria	100	Pseudomonadales	100	Moraxellaceae	100	Acinetobacter	100
Otu000014	E5	Coarse_peat-sand_3_week12	9	15757	Bacteria	100	Proteobacteria	100	Gammaproteobacteria	100	Pseudomonadales	100	Moraxellaceae	100	Acinetobacter	100
Otu000014	E6	Fine_peat-sand_2_week1	2	15757	Bacteria	100	Proteobacteria	100	Gammaproteobacteria	100	Pseudomonadales	100	Moraxellaceae	100	Acinetobacter	100
Otu000014	E7	Coarse_peat-sand_4_week1	3	15757	Bacteria	100	Proteobacteria	100	Gammaproteobacteria	100	Pseudomonadales	100	Moraxellaceae	100	Acinetobacter	100
Otu000014	E9	Gardening_compost_pristine__week1	123	15757	Bacteria	100	Proteobacteria	100	Gammaproteobacteria	100	Pseudomonadales	100	Moraxellaceae	100	Acinetobacter	100
Otu000014	F4	Gardening_compost_2_week12	89	15757	Bacteria	100	Proteobacteria	100	Gammaproteobacteria	100	Pseudomonadales	100	Moraxellaceae	100	Acinetobacter	100
Otu000014	F5	Coarse_peat-sand_4_week12	0	15757	Bacteria	100	Proteobacteria	100	Gammaproteobacteria	100	Pseudomonadales	100	Moraxellaceae	100	Acinetobacter	100
Otu000014	F6	Fine_peat-sand_3_week1	2	15757	Bacteria	100	Proteobacteria	100	Gammaproteobacteria	100	Pseudomonadales	100	Moraxellaceae	100	Acinetobacter	100
Otu000014	F7	Coarse_peat-sand_pristine_week1	1	15757	Bacteria	100	Proteobacteria	100	Gammaproteobacteria	100	Pseudomonadales	100	Moraxellaceae	100	Acinetobacter	100
Otu000014	F9	Fine_peat-sand_1_week12	69	15757	Bacteria	100	Proteobacteria	100	Gammaproteobacteria	100	Pseudomonadales	100	Moraxellaceae	100	Acinetobacter	100
Otu000014	G4	Gardening_compost_3_week12	31	15757	Bacteria	100	Proteobacteria	100	Gammaproteobacteria	100	Pseudomonadales	100	Moraxellaceae	100	Acinetobacter	100
Otu000014	G5	Coarse_peat-sand_5_week12	0	15757	Bacteria	100	Proteobacteria	100	Gammaproteobacteria	100	Pseudomonadales	100	Moraxellaceae	100	Acinetobacter	100
Otu000014	G6	Fine_peat-sand_4_week1	0	15757	Bacteria	100	Proteobacteria	100	Gammaproteobacteria	100	Pseudomonadales	100	Moraxellaceae	100	Acinetobacter	100
Otu000014	G8	Fine_peat-sand_5_week1	0	15757	Bacteria	100	Proteobacteria	100	Gammaproteobacteria	100	Pseudomonadales	100	Moraxellaceae	100	Acinetobacter	100
Otu000014	G9	Fine_peat-sand_2_week12	8	15757	Bacteria	100	Proteobacteria	100	Gammaproteobacteria	100	Pseudomonadales	100	Moraxellaceae	100	Acinetobacter	100
Otu000014	H4	Gardening_compost_4_week12	17	15757	Bacteria	100	Proteobacteria	100	Gammaproteobacteria	100	Pseudomonadales	100	Moraxellaceae	100	Acinetobacter	100
Otu000014	H5	Coarse_peat-sand_pristine_week12	0	15757	Bacteria	100	Proteobacteria	100	Gammaproteobacteria	100	Pseudomonadales	100	Moraxellaceae	100	Acinetobacter	100
Otu000014	H8	Gardening_compost_1_week1	116	15757	Bacteria	100	Proteobacteria	100	Gammaproteobacteria	100	Pseudomonadales	100	Moraxellaceae	100	Acinetobacter	100
Otu000014	H9	Fine_peat-sand_3_week12	24	15757	Bacteria	100	Proteobacteria	100	Gammaproteobacteria	100	Pseudomonadales	100	Moraxellaceae	100	Acinetobacter	100
Otu000015	A10	Fine_peat-sand_4_week12	1	15683	Bacteria	100	Bacteroidetes	100	Bacteroidetes_unclassified	100	Bacteroidetes_unclassified	100	Bacteroidetes_unclassified	100	unclassified	NA
Otu000015	A5	Gardening_compost_5_week_12	199	15683	Bacteria	100	Bacteroidetes	100	Bacteroidetes_unclassified	100	Bacteroidetes_unclassified	100	Bacteroidetes_unclassified	100	unclassified	NA
Otu000015	A6	Coarse_peat-sand_1_week1	0	15683	Bacteria	100	Bacteroidetes	100	Bacteroidetes_unclassified	100	Bacteroidetes_unclassified	100	Bacteroidetes_unclassified	100	unclassified	NA
Otu000015	A9	Gardening_compost_2_week1	117	15683	Bacteria	100	Bacteroidetes	100	Bacteroidetes_unclassified	100	Bacteroidetes_unclassified	100	Bacteroidetes_unclassified	100	unclassified	NA
Otu000015	B10	Fine_peat-sand_5_week12	0	15683	Bacteria	100	Bacteroidetes	100	Bacteroidetes_unclassified	100	Bacteroidetes_unclassified	100	Bacteroidetes_unclassified	100	unclassified	NA
Otu000015	B5	Gardening_compost_pristine_week12	197	15683	Bacteria	100	Bacteroidetes	100	Bacteroidetes_unclassified	100	Bacteroidetes_unclassified	100	Bacteroidetes_unclassified	100	unclassified	NA
Otu000015	B6	Coarse_peat-sand_2_week1	0	15683	Bacteria	100	Bacteroidetes	100	Bacteroidetes_unclassified	100	Bacteroidetes_unclassified	100	Bacteroidetes_unclassified	100	unclassified	NA
Otu000015	B9	Gardening_compost_3_week1	88	15683	Bacteria	100	Bacteroidetes	100	Bacteroidetes_unclassified	100	Bacteroidetes_unclassified	100	Bacteroidetes_unclassified	100	unclassified	NA
Otu000015	C10	Fine_peat-sand_pristine_week12	1	15683	Bacteria	100	Bacteroidetes	100	Bacteroidetes_unclassified	100	Bacteroidetes_unclassified	100	Bacteroidetes_unclassified	100	unclassified	NA
Otu000015	C5	coarse_peat-sand_1_week12	1	15683	Bacteria	100	Bacteroidetes	100	Bacteroidetes_unclassified	100	Bacteroidetes_unclassified	100	Bacteroidetes_unclassified	100	unclassified	NA
Otu000015	C6	Coarse_peat-sand_5_week1	0	15683	Bacteria	100	Bacteroidetes	100	Bacteroidetes_unclassified	100	Bacteroidetes_unclassified	100	Bacteroidetes_unclassified	100	unclassified	NA
Otu000015	C9	Gardening_compost_4_week1	142	15683	Bacteria	100	Bacteroidetes	100	Bacteroidetes_unclassified	100	Bacteroidetes_unclassified	100	Bacteroidetes_unclassified	100	unclassified	NA
Otu000015	D10	Fine_peat-sand_pristine_week1	1	15683	Bacteria	100	Bacteroidetes	100	Bacteroidetes_unclassified	100	Bacteroidetes_unclassified	100	Bacteroidetes_unclassified	100	unclassified	NA
Otu000015	D5	Coarse_peat-sand_2_week12	1	15683	Bacteria	100	Bacteroidetes	100	Bacteroidetes_unclassified	100	Bacteroidetes_unclassified	100	Bacteroidetes_unclassified	100	unclassified	NA
Otu000015	D6	Fine_peat-sand_1_week1	2	15683	Bacteria	100	Bacteroidetes	100	Bacteroidetes_unclassified	100	Bacteroidetes_unclassified	100	Bacteroidetes_unclassified	100	unclassified	NA
Otu000015	D7	Coarse_peat-sand_3_week1	1	15683	Bacteria	100	Bacteroidetes	100	Bacteroidetes_unclassified	100	Bacteroidetes_unclassified	100	Bacteroidetes_unclassified	100	unclassified	NA
Otu000015	D9	Gardening_compost_5_week_1	99	15683	Bacteria	100	Bacteroidetes	100	Bacteroidetes_unclassified	100	Bacteroidetes_unclassified	100	Bacteroidetes_unclassified	100	unclassified	NA
Otu000015	E4	Gardening_compost_1_week12	182	15683	Bacteria	100	Bacteroidetes	100	Bacteroidetes_unclassified	100	Bacteroidetes_unclassified	100	Bacteroidetes_unclassified	100	unclassified	NA
Otu000015	E5	Coarse_peat-sand_3_week12	0	15683	Bacteria	100	Bacteroidetes	100	Bacteroidetes_unclassified	100	Bacteroidetes_unclassified	100	Bacteroidetes_unclassified	100	unclassified	NA
Otu000015	E6	Fine_peat-sand_2_week1	0	15683	Bacteria	100	Bacteroidetes	100	Bacteroidetes_unclassified	100	Bacteroidetes_unclassified	100	Bacteroidetes_unclassified	100	unclassified	NA
Otu000015	E7	Coarse_peat-sand_4_week1	0	15683	Bacteria	100	Bacteroidetes	100	Bacteroidetes_unclassified	100	Bacteroidetes_unclassified	100	Bacteroidetes_unclassified	100	unclassified	NA
Otu000015	E9	Gardening_compost_pristine__week1	93	15683	Bacteria	100	Bacteroidetes	100	Bacteroidetes_unclassified	100	Bacteroidetes_unclassified	100	Bacteroidetes_unclassified	100	unclassified	NA
Otu000015	F4	Gardening_compost_2_week12	212	15683	Bacteria	100	Bacteroidetes	100	Bacteroidetes_unclassified	100	Bacteroidetes_unclassified	100	Bacteroidetes_unclassified	100	unclassified	NA
Otu000015	F5	Coarse_peat-sand_4_week12	0	15683	Bacteria	100	Bacteroidetes	100	Bacteroidetes_unclassified	100	Bacteroidetes_unclassified	100	Bacteroidetes_unclassified	100	unclassified	NA
Otu000015	F6	Fine_peat-sand_3_week1	0	15683	Bacteria	100	Bacteroidetes	100	Bacteroidetes_unclassified	100	Bacteroidetes_unclassified	100	Bacteroidetes_unclassified	100	unclassified	NA
Otu000015	F7	Coarse_peat-sand_pristine_week1	4	15683	Bacteria	100	Bacteroidetes	100	Bacteroidetes_unclassified	100	Bacteroidetes_unclassified	100	Bacteroidetes_unclassified	100	unclassified	NA
Otu000015	F9	Fine_peat-sand_1_week12	0	15683	Bacteria	100	Bacteroidetes	100	Bacteroidetes_unclassified	100	Bacteroidetes_unclassified	100	Bacteroidetes_unclassified	100	unclassified	NA
Otu000015	G4	Gardening_compost_3_week12	202	15683	Bacteria	100	Bacteroidetes	100	Bacteroidetes_unclassified	100	Bacteroidetes_unclassified	100	Bacteroidetes_unclassified	100	unclassified	NA
Otu000015	G5	Coarse_peat-sand_5_week12	0	15683	Bacteria	100	Bacteroidetes	100	Bacteroidetes_unclassified	100	Bacteroidetes_unclassified	100	Bacteroidetes_unclassified	100	unclassified	NA
Otu000015	G6	Fine_peat-sand_4_week1	0	15683	Bacteria	100	Bacteroidetes	100	Bacteroidetes_unclassified	100	Bacteroidetes_unclassified	100	Bacteroidetes_unclassified	100	unclassified	NA
Otu000015	G8	Fine_peat-sand_5_week1	2	15683	Bacteria	100	Bacteroidetes	100	Bacteroidetes_unclassified	100	Bacteroidetes_unclassified	100	Bacteroidetes_unclassified	100	unclassified	NA
Otu000015	G9	Fine_peat-sand_2_week12	1	15683	Bacteria	100	Bacteroidetes	100	Bacteroidetes_unclassified	100	Bacteroidetes_unclassified	100	Bacteroidetes_unclassified	100	unclassified	NA
Otu000015	H4	Gardening_compost_4_week12	203	15683	Bacteria	100	Bacteroidetes	100	Bacteroidetes_unclassified	100	Bacteroidetes_unclassified	100	Bacteroidetes_unclassified	100	unclassified	NA
Otu000015	H5	Coarse_peat-sand_pristine_week12	1	15683	Bacteria	100	Bacteroidetes	100	Bacteroidetes_unclassified	100	Bacteroidetes_unclassified	100	Bacteroidetes_unclassified	100	unclassified	NA
Otu000015	H8	Gardening_compost_1_week1	155	15683	Bacteria	100	Bacteroidetes	100	Bacteroidetes_unclassified	100	Bacteroidetes_unclassified	100	Bacteroidetes_unclassified	100	unclassified	NA
Otu000015	H9	Fine_peat-sand_3_week12	1	15683	Bacteria	100	Bacteroidetes	100	Bacteroidetes_unclassified	100	Bacteroidetes_unclassified	100	Bacteroidetes_unclassified	100	unclassified	NA
Otu000016	A10	Fine_peat-sand_4_week12	126	15228	Bacteria	100	Bacteroidetes	100	Sphingobacteriia	100	Sphingobacteriales	100	Chitinophagaceae	100	unclassified	NA
Otu000016	A5	Gardening_compost_5_week_12	0	15228	Bacteria	100	Bacteroidetes	100	Sphingobacteriia	100	Sphingobacteriales	100	Chitinophagaceae	100	unclassified	NA
Otu000016	A6	Coarse_peat-sand_1_week1	0	15228	Bacteria	100	Bacteroidetes	100	Sphingobacteriia	100	Sphingobacteriales	100	Chitinophagaceae	100	unclassified	NA
Otu000016	A9	Gardening_compost_2_week1	0	15228	Bacteria	100	Bacteroidetes	100	Sphingobacteriia	100	Sphingobacteriales	100	Chitinophagaceae	100	unclassified	NA
Otu000016	B10	Fine_peat-sand_5_week12	102	15228	Bacteria	100	Bacteroidetes	100	Sphingobacteriia	100	Sphingobacteriales	100	Chitinophagaceae	100	unclassified	NA
Otu000016	B5	Gardening_compost_pristine_week12	0	15228	Bacteria	100	Bacteroidetes	100	Sphingobacteriia	100	Sphingobacteriales	100	Chitinophagaceae	100	unclassified	NA
Otu000016	B6	Coarse_peat-sand_2_week1	0	15228	Bacteria	100	Bacteroidetes	100	Sphingobacteriia	100	Sphingobacteriales	100	Chitinophagaceae	100	unclassified	NA
Otu000016	B9	Gardening_compost_3_week1	0	15228	Bacteria	100	Bacteroidetes	100	Sphingobacteriia	100	Sphingobacteriales	100	Chitinophagaceae	100	unclassified	NA
Otu000016	C10	Fine_peat-sand_pristine_week12	125	15228	Bacteria	100	Bacteroidetes	100	Sphingobacteriia	100	Sphingobacteriales	100	Chitinophagaceae	100	unclassified	NA
Otu000016	C5	coarse_peat-sand_1_week12	0	15228	Bacteria	100	Bacteroidetes	100	Sphingobacteriia	100	Sphingobacteriales	100	Chitinophagaceae	100	unclassified	NA
Otu000016	C6	Coarse_peat-sand_5_week1	0	15228	Bacteria	100	Bacteroidetes	100	Sphingobacteriia	100	Sphingobacteriales	100	Chitinophagaceae	100	unclassified	NA
Otu000016	C9	Gardening_compost_4_week1	0	15228	Bacteria	100	Bacteroidetes	100	Sphingobacteriia	100	Sphingobacteriales	100	Chitinophagaceae	100	unclassified	NA
Otu000016	D10	Fine_peat-sand_pristine_week1	138	15228	Bacteria	100	Bacteroidetes	100	Sphingobacteriia	100	Sphingobacteriales	100	Chitinophagaceae	100	unclassified	NA
Otu000016	D5	Coarse_peat-sand_2_week12	0	15228	Bacteria	100	Bacteroidetes	100	Sphingobacteriia	100	Sphingobacteriales	100	Chitinophagaceae	100	unclassified	NA
Otu000016	D6	Fine_peat-sand_1_week1	0	15228	Bacteria	100	Bacteroidetes	100	Sphingobacteriia	100	Sphingobacteriales	100	Chitinophagaceae	100	unclassified	NA
Otu000016	D7	Coarse_peat-sand_3_week1	0	15228	Bacteria	100	Bacteroidetes	100	Sphingobacteriia	100	Sphingobacteriales	100	Chitinophagaceae	100	unclassified	NA
Otu000016	D9	Gardening_compost_5_week_1	0	15228	Bacteria	100	Bacteroidetes	100	Sphingobacteriia	100	Sphingobacteriales	100	Chitinophagaceae	100	unclassified	NA
Otu000016	E4	Gardening_compost_1_week12	0	15228	Bacteria	100	Bacteroidetes	100	Sphingobacteriia	100	Sphingobacteriales	100	Chitinophagaceae	100	unclassified	NA
Otu000016	E5	Coarse_peat-sand_3_week12	0	15228	Bacteria	100	Bacteroidetes	100	Sphingobacteriia	100	Sphingobacteriales	100	Chitinophagaceae	100	unclassified	NA
Otu000016	E6	Fine_peat-sand_2_week1	0	15228	Bacteria	100	Bacteroidetes	100	Sphingobacteriia	100	Sphingobacteriales	100	Chitinophagaceae	100	unclassified	NA
Otu000016	E7	Coarse_peat-sand_4_week1	0	15228	Bacteria	100	Bacteroidetes	100	Sphingobacteriia	100	Sphingobacteriales	100	Chitinophagaceae	100	unclassified	NA
Otu000016	E9	Gardening_compost_pristine__week1	0	15228	Bacteria	100	Bacteroidetes	100	Sphingobacteriia	100	Sphingobacteriales	100	Chitinophagaceae	100	unclassified	NA
Otu000016	F4	Gardening_compost_2_week12	0	15228	Bacteria	100	Bacteroidetes	100	Sphingobacteriia	100	Sphingobacteriales	100	Chitinophagaceae	100	unclassified	NA
Otu000016	F5	Coarse_peat-sand_4_week12	0	15228	Bacteria	100	Bacteroidetes	100	Sphingobacteriia	100	Sphingobacteriales	100	Chitinophagaceae	100	unclassified	NA
Otu000016	F6	Fine_peat-sand_3_week1	0	15228	Bacteria	100	Bacteroidetes	100	Sphingobacteriia	100	Sphingobacteriales	100	Chitinophagaceae	100	unclassified	NA
Otu000016	F7	Coarse_peat-sand_pristine_week1	0	15228	Bacteria	100	Bacteroidetes	100	Sphingobacteriia	100	Sphingobacteriales	100	Chitinophagaceae	100	unclassified	NA
Otu000016	F9	Fine_peat-sand_1_week12	153	15228	Bacteria	100	Bacteroidetes	100	Sphingobacteriia	100	Sphingobacteriales	100	Chitinophagaceae	100	unclassified	NA
Otu000016	G4	Gardening_compost_3_week12	0	15228	Bacteria	100	Bacteroidetes	100	Sphingobacteriia	100	Sphingobacteriales	100	Chitinophagaceae	100	unclassified	NA
Otu000016	G5	Coarse_peat-sand_5_week12	0	15228	Bacteria	100	Bacteroidetes	100	Sphingobacteriia	100	Sphingobacteriales	100	Chitinophagaceae	100	unclassified	NA
Otu000016	G6	Fine_peat-sand_4_week1	0	15228	Bacteria	100	Bacteroidetes	100	Sphingobacteriia	100	Sphingobacteriales	100	Chitinophagaceae	100	unclassified	NA
Otu000016	G8	Fine_peat-sand_5_week1	0	15228	Bacteria	100	Bacteroidetes	100	Sphingobacteriia	100	Sphingobacteriales	100	Chitinophagaceae	100	unclassified	NA
Otu000016	G9	Fine_peat-sand_2_week12	118	15228	Bacteria	100	Bacteroidetes	100	Sphingobacteriia	100	Sphingobacteriales	100	Chitinophagaceae	100	unclassified	NA
Otu000016	H4	Gardening_compost_4_week12	0	15228	Bacteria	100	Bacteroidetes	100	Sphingobacteriia	100	Sphingobacteriales	100	Chitinophagaceae	100	unclassified	NA
Otu000016	H5	Coarse_peat-sand_pristine_week12	0	15228	Bacteria	100	Bacteroidetes	100	Sphingobacteriia	100	Sphingobacteriales	100	Chitinophagaceae	100	unclassified	NA
Otu000016	H8	Gardening_compost_1_week1	0	15228	Bacteria	100	Bacteroidetes	100	Sphingobacteriia	100	Sphingobacteriales	100	Chitinophagaceae	100	unclassified	NA
Otu000016	H9	Fine_peat-sand_3_week12	136	15228	Bacteria	100	Bacteroidetes	100	Sphingobacteriia	100	Sphingobacteriales	100	Chitinophagaceae	100	unclassified	NA
Otu000017	A10	Fine_peat-sand_4_week12	4	14773	Bacteria	100	Bacteroidetes	100	Flavobacteriia	100	Flavobacteriales	100	Flavobacteriaceae	100	Aequorivita	100
Otu000017	A5	Gardening_compost_5_week_12	56	14773	Bacteria	100	Bacteroidetes	100	Flavobacteriia	100	Flavobacteriales	100	Flavobacteriaceae	100	Aequorivita	100
Otu000017	A6	Coarse_peat-sand_1_week1	0	14773	Bacteria	100	Bacteroidetes	100	Flavobacteriia	100	Flavobacteriales	100	Flavobacteriaceae	100	Aequorivita	100
Otu000017	A9	Gardening_compost_2_week1	165	14773	Bacteria	100	Bacteroidetes	100	Flavobacteriia	100	Flavobacteriales	100	Flavobacteriaceae	100	Aequorivita	100
Otu000017	B10	Fine_peat-sand_5_week12	1	14773	Bacteria	100	Bacteroidetes	100	Flavobacteriia	100	Flavobacteriales	100	Flavobacteriaceae	100	Aequorivita	100
Otu000017	B5	Gardening_compost_pristine_week12	67	14773	Bacteria	100	Bacteroidetes	100	Flavobacteriia	100	Flavobacteriales	100	Flavobacteriaceae	100	Aequorivita	100
Otu000017	B6	Coarse_peat-sand_2_week1	0	14773	Bacteria	100	Bacteroidetes	100	Flavobacteriia	100	Flavobacteriales	100	Flavobacteriaceae	100	Aequorivita	100
Otu000017	B9	Gardening_compost_3_week1	169	14773	Bacteria	100	Bacteroidetes	100	Flavobacteriia	100	Flavobacteriales	100	Flavobacteriaceae	100	Aequorivita	100
Otu000017	C10	Fine_peat-sand_pristine_week12	0	14773	Bacteria	100	Bacteroidetes	100	Flavobacteriia	100	Flavobacteriales	100	Flavobacteriaceae	100	Aequorivita	100
Otu000017	C5	coarse_peat-sand_1_week12	0	14773	Bacteria	100	Bacteroidetes	100	Flavobacteriia	100	Flavobacteriales	100	Flavobacteriaceae	100	Aequorivita	100
Otu000017	C6	Coarse_peat-sand_5_week1	0	14773	Bacteria	100	Bacteroidetes	100	Flavobacteriia	100	Flavobacteriales	100	Flavobacteriaceae	100	Aequorivita	100
Otu000017	C9	Gardening_compost_4_week1	294	14773	Bacteria	100	Bacteroidetes	100	Flavobacteriia	100	Flavobacteriales	100	Flavobacteriaceae	100	Aequorivita	100
Otu000017	D10	Fine_peat-sand_pristine_week1	2	14773	Bacteria	100	Bacteroidetes	100	Flavobacteriia	100	Flavobacteriales	100	Flavobacteriaceae	100	Aequorivita	100
Otu000017	D5	Coarse_peat-sand_2_week12	0	14773	Bacteria	100	Bacteroidetes	100	Flavobacteriia	100	Flavobacteriales	100	Flavobacteriaceae	100	Aequorivita	100
Otu000017	D6	Fine_peat-sand_1_week1	0	14773	Bacteria	100	Bacteroidetes	100	Flavobacteriia	100	Flavobacteriales	100	Flavobacteriaceae	100	Aequorivita	100
Otu000017	D7	Coarse_peat-sand_3_week1	0	14773	Bacteria	100	Bacteroidetes	100	Flavobacteriia	100	Flavobacteriales	100	Flavobacteriaceae	100	Aequorivita	100
Otu000017	D9	Gardening_compost_5_week_1	138	14773	Bacteria	100	Bacteroidetes	100	Flavobacteriia	100	Flavobacteriales	100	Flavobacteriaceae	100	Aequorivita	100
Otu000017	E4	Gardening_compost_1_week12	78	14773	Bacteria	100	Bacteroidetes	100	Flavobacteriia	100	Flavobacteriales	100	Flavobacteriaceae	100	Aequorivita	100
Otu000017	E5	Coarse_peat-sand_3_week12	0	14773	Bacteria	100	Bacteroidetes	100	Flavobacteriia	100	Flavobacteriales	100	Flavobacteriaceae	100	Aequorivita	100
Otu000017	E6	Fine_peat-sand_2_week1	1	14773	Bacteria	100	Bacteroidetes	100	Flavobacteriia	100	Flavobacteriales	100	Flavobacteriaceae	100	Aequorivita	100
Otu000017	E7	Coarse_peat-sand_4_week1	0	14773	Bacteria	100	Bacteroidetes	100	Flavobacteriia	100	Flavobacteriales	100	Flavobacteriaceae	100	Aequorivita	100
Otu000017	E9	Gardening_compost_pristine__week1	169	14773	Bacteria	100	Bacteroidetes	100	Flavobacteriia	100	Flavobacteriales	100	Flavobacteriaceae	100	Aequorivita	100
Otu000017	F4	Gardening_compost_2_week12	66	14773	Bacteria	100	Bacteroidetes	100	Flavobacteriia	100	Flavobacteriales	100	Flavobacteriaceae	100	Aequorivita	100
Otu000017	F5	Coarse_peat-sand_4_week12	0	14773	Bacteria	100	Bacteroidetes	100	Flavobacteriia	100	Flavobacteriales	100	Flavobacteriaceae	100	Aequorivita	100
Otu000017	F6	Fine_peat-sand_3_week1	0	14773	Bacteria	100	Bacteroidetes	100	Flavobacteriia	100	Flavobacteriales	100	Flavobacteriaceae	100	Aequorivita	100
Otu000017	F7	Coarse_peat-sand_pristine_week1	1	14773	Bacteria	100	Bacteroidetes	100	Flavobacteriia	100	Flavobacteriales	100	Flavobacteriaceae	100	Aequorivita	100
Otu000017	F9	Fine_peat-sand_1_week12	0	14773	Bacteria	100	Bacteroidetes	100	Flavobacteriia	100	Flavobacteriales	100	Flavobacteriaceae	100	Aequorivita	100
Otu000017	G4	Gardening_compost_3_week12	60	14773	Bacteria	100	Bacteroidetes	100	Flavobacteriia	100	Flavobacteriales	100	Flavobacteriaceae	100	Aequorivita	100
Otu000017	G5	Coarse_peat-sand_5_week12	0	14773	Bacteria	100	Bacteroidetes	100	Flavobacteriia	100	Flavobacteriales	100	Flavobacteriaceae	100	Aequorivita	100
Otu000017	G6	Fine_peat-sand_4_week1	1	14773	Bacteria	100	Bacteroidetes	100	Flavobacteriia	100	Flavobacteriales	100	Flavobacteriaceae	100	Aequorivita	100
Otu000017	G8	Fine_peat-sand_5_week1	0	14773	Bacteria	100	Bacteroidetes	100	Flavobacteriia	100	Flavobacteriales	100	Flavobacteriaceae	100	Aequorivita	100
Otu000017	G9	Fine_peat-sand_2_week12	1	14773	Bacteria	100	Bacteroidetes	100	Flavobacteriia	100	Flavobacteriales	100	Flavobacteriaceae	100	Aequorivita	100
Otu000017	H4	Gardening_compost_4_week12	71	14773	Bacteria	100	Bacteroidetes	100	Flavobacteriia	100	Flavobacteriales	100	Flavobacteriaceae	100	Aequorivita	100
Otu000017	H5	Coarse_peat-sand_pristine_week12	0	14773	Bacteria	100	Bacteroidetes	100	Flavobacteriia	100	Flavobacteriales	100	Flavobacteriaceae	100	Aequorivita	100
Otu000017	H8	Gardening_compost_1_week1	311	14773	Bacteria	100	Bacteroidetes	100	Flavobacteriia	100	Flavobacteriales	100	Flavobacteriaceae	100	Aequorivita	100
Otu000017	H9	Fine_peat-sand_3_week12	0	14773	Bacteria	100	Bacteroidetes	100	Flavobacteriia	100	Flavobacteriales	100	Flavobacteriaceae	100	Aequorivita	100
Otu000018	A10	Fine_peat-sand_4_week12	0	14764	Bacteria	100	Bacteroidetes	100	Bacteroidetes_unclassified	100	Bacteroidetes_unclassified	100	Bacteroidetes_unclassified	100	unclassified	NA
Otu000018	A5	Gardening_compost_5_week_12	69	14764	Bacteria	100	Bacteroidetes	100	Bacteroidetes_unclassified	100	Bacteroidetes_unclassified	100	Bacteroidetes_unclassified	100	unclassified	NA
Otu000018	A6	Coarse_peat-sand_1_week1	1	14764	Bacteria	100	Bacteroidetes	100	Bacteroidetes_unclassified	100	Bacteroidetes_unclassified	100	Bacteroidetes_unclassified	100	unclassified	NA
Otu000018	A9	Gardening_compost_2_week1	122	14764	Bacteria	100	Bacteroidetes	100	Bacteroidetes_unclassified	100	Bacteroidetes_unclassified	100	Bacteroidetes_unclassified	100	unclassified	NA
Otu000018	B10	Fine_peat-sand_5_week12	1	14764	Bacteria	100	Bacteroidetes	100	Bacteroidetes_unclassified	100	Bacteroidetes_unclassified	100	Bacteroidetes_unclassified	100	unclassified	NA
Otu000018	B5	Gardening_compost_pristine_week12	129	14764	Bacteria	100	Bacteroidetes	100	Bacteroidetes_unclassified	100	Bacteroidetes_unclassified	100	Bacteroidetes_unclassified	100	unclassified	NA
Otu000018	B6	Coarse_peat-sand_2_week1	0	14764	Bacteria	100	Bacteroidetes	100	Bacteroidetes_unclassified	100	Bacteroidetes_unclassified	100	Bacteroidetes_unclassified	100	unclassified	NA
Otu000018	B9	Gardening_compost_3_week1	146	14764	Bacteria	100	Bacteroidetes	100	Bacteroidetes_unclassified	100	Bacteroidetes_unclassified	100	Bacteroidetes_unclassified	100	unclassified	NA
Otu000018	C10	Fine_peat-sand_pristine_week12	0	14764	Bacteria	100	Bacteroidetes	100	Bacteroidetes_unclassified	100	Bacteroidetes_unclassified	100	Bacteroidetes_unclassified	100	unclassified	NA
Otu000018	C5	coarse_peat-sand_1_week12	0	14764	Bacteria	100	Bacteroidetes	100	Bacteroidetes_unclassified	100	Bacteroidetes_unclassified	100	Bacteroidetes_unclassified	100	unclassified	NA
Otu000018	C6	Coarse_peat-sand_5_week1	0	14764	Bacteria	100	Bacteroidetes	100	Bacteroidetes_unclassified	100	Bacteroidetes_unclassified	100	Bacteroidetes_unclassified	100	unclassified	NA
Otu000018	C9	Gardening_compost_4_week1	176	14764	Bacteria	100	Bacteroidetes	100	Bacteroidetes_unclassified	100	Bacteroidetes_unclassified	100	Bacteroidetes_unclassified	100	unclassified	NA
Otu000018	D10	Fine_peat-sand_pristine_week1	0	14764	Bacteria	100	Bacteroidetes	100	Bacteroidetes_unclassified	100	Bacteroidetes_unclassified	100	Bacteroidetes_unclassified	100	unclassified	NA
Otu000018	D5	Coarse_peat-sand_2_week12	0	14764	Bacteria	100	Bacteroidetes	100	Bacteroidetes_unclassified	100	Bacteroidetes_unclassified	100	Bacteroidetes_unclassified	100	unclassified	NA
Otu000018	D6	Fine_peat-sand_1_week1	0	14764	Bacteria	100	Bacteroidetes	100	Bacteroidetes_unclassified	100	Bacteroidetes_unclassified	100	Bacteroidetes_unclassified	100	unclassified	NA
Otu000018	D7	Coarse_peat-sand_3_week1	0	14764	Bacteria	100	Bacteroidetes	100	Bacteroidetes_unclassified	100	Bacteroidetes_unclassified	100	Bacteroidetes_unclassified	100	unclassified	NA
Otu000018	D9	Gardening_compost_5_week_1	188	14764	Bacteria	100	Bacteroidetes	100	Bacteroidetes_unclassified	100	Bacteroidetes_unclassified	100	Bacteroidetes_unclassified	100	unclassified	NA
Otu000018	E4	Gardening_compost_1_week12	124	14764	Bacteria	100	Bacteroidetes	100	Bacteroidetes_unclassified	100	Bacteroidetes_unclassified	100	Bacteroidetes_unclassified	100	unclassified	NA
Otu000018	E5	Coarse_peat-sand_3_week12	1	14764	Bacteria	100	Bacteroidetes	100	Bacteroidetes_unclassified	100	Bacteroidetes_unclassified	100	Bacteroidetes_unclassified	100	unclassified	NA
Otu000018	E6	Fine_peat-sand_2_week1	0	14764	Bacteria	100	Bacteroidetes	100	Bacteroidetes_unclassified	100	Bacteroidetes_unclassified	100	Bacteroidetes_unclassified	100	unclassified	NA
Otu000018	E7	Coarse_peat-sand_4_week1	0	14764	Bacteria	100	Bacteroidetes	100	Bacteroidetes_unclassified	100	Bacteroidetes_unclassified	100	Bacteroidetes_unclassified	100	unclassified	NA
Otu000018	E9	Gardening_compost_pristine__week1	150	14764	Bacteria	100	Bacteroidetes	100	Bacteroidetes_unclassified	100	Bacteroidetes_unclassified	100	Bacteroidetes_unclassified	100	unclassified	NA
Otu000018	F4	Gardening_compost_2_week12	121	14764	Bacteria	100	Bacteroidetes	100	Bacteroidetes_unclassified	100	Bacteroidetes_unclassified	100	Bacteroidetes_unclassified	100	unclassified	NA
Otu000018	F5	Coarse_peat-sand_4_week12	0	14764	Bacteria	100	Bacteroidetes	100	Bacteroidetes_unclassified	100	Bacteroidetes_unclassified	100	Bacteroidetes_unclassified	100	unclassified	NA
Otu000018	F6	Fine_peat-sand_3_week1	0	14764	Bacteria	100	Bacteroidetes	100	Bacteroidetes_unclassified	100	Bacteroidetes_unclassified	100	Bacteroidetes_unclassified	100	unclassified	NA
Otu000018	F7	Coarse_peat-sand_pristine_week1	0	14764	Bacteria	100	Bacteroidetes	100	Bacteroidetes_unclassified	100	Bacteroidetes_unclassified	100	Bacteroidetes_unclassified	100	unclassified	NA
Otu000018	F9	Fine_peat-sand_1_week12	1	14764	Bacteria	100	Bacteroidetes	100	Bacteroidetes_unclassified	100	Bacteroidetes_unclassified	100	Bacteroidetes_unclassified	100	unclassified	NA
Otu000018	G4	Gardening_compost_3_week12	81	14764	Bacteria	100	Bacteroidetes	100	Bacteroidetes_unclassified	100	Bacteroidetes_unclassified	100	Bacteroidetes_unclassified	100	unclassified	NA
Otu000018	G5	Coarse_peat-sand_5_week12	0	14764	Bacteria	100	Bacteroidetes	100	Bacteroidetes_unclassified	100	Bacteroidetes_unclassified	100	Bacteroidetes_unclassified	100	unclassified	NA
Otu000018	G6	Fine_peat-sand_4_week1	3	14764	Bacteria	100	Bacteroidetes	100	Bacteroidetes_unclassified	100	Bacteroidetes_unclassified	100	Bacteroidetes_unclassified	100	unclassified	NA
Otu000018	G8	Fine_peat-sand_5_week1	1	14764	Bacteria	100	Bacteroidetes	100	Bacteroidetes_unclassified	100	Bacteroidetes_unclassified	100	Bacteroidetes_unclassified	100	unclassified	NA
Otu000018	G9	Fine_peat-sand_2_week12	0	14764	Bacteria	100	Bacteroidetes	100	Bacteroidetes_unclassified	100	Bacteroidetes_unclassified	100	Bacteroidetes_unclassified	100	unclassified	NA
Otu000018	H4	Gardening_compost_4_week12	87	14764	Bacteria	100	Bacteroidetes	100	Bacteroidetes_unclassified	100	Bacteroidetes_unclassified	100	Bacteroidetes_unclassified	100	unclassified	NA
Otu000018	H5	Coarse_peat-sand_pristine_week12	1	14764	Bacteria	100	Bacteroidetes	100	Bacteroidetes_unclassified	100	Bacteroidetes_unclassified	100	Bacteroidetes_unclassified	100	unclassified	NA
Otu000018	H8	Gardening_compost_1_week1	165	14764	Bacteria	100	Bacteroidetes	100	Bacteroidetes_unclassified	100	Bacteroidetes_unclassified	100	Bacteroidetes_unclassified	100	unclassified	NA
Otu000018	H9	Fine_peat-sand_3_week12	1	14764	Bacteria	100	Bacteroidetes	100	Bacteroidetes_unclassified	100	Bacteroidetes_unclassified	100	Bacteroidetes_unclassified	100	unclassified	NA
Otu000020	A10	Fine_peat-sand_4_week12	94	13321	Bacteria	100	Bacteroidetes	100	Bacteroidetes_unclassified	100	Bacteroidetes_unclassified	100	Bacteroidetes_unclassified	100	unclassified	NA
Otu000020	A5	Gardening_compost_5_week_12	0	13321	Bacteria	100	Bacteroidetes	100	Bacteroidetes_unclassified	100	Bacteroidetes_unclassified	100	Bacteroidetes_unclassified	100	unclassified	NA
Otu000020	A6	Coarse_peat-sand_1_week1	2	13321	Bacteria	100	Bacteroidetes	100	Bacteroidetes_unclassified	100	Bacteroidetes_unclassified	100	Bacteroidetes_unclassified	100	unclassified	NA
Otu000020	A9	Gardening_compost_2_week1	0	13321	Bacteria	100	Bacteroidetes	100	Bacteroidetes_unclassified	100	Bacteroidetes_unclassified	100	Bacteroidetes_unclassified	100	unclassified	NA
Otu000020	B10	Fine_peat-sand_5_week12	100	13321	Bacteria	100	Bacteroidetes	100	Bacteroidetes_unclassified	100	Bacteroidetes_unclassified	100	Bacteroidetes_unclassified	100	unclassified	NA
Otu000020	B5	Gardening_compost_pristine_week12	0	13321	Bacteria	100	Bacteroidetes	100	Bacteroidetes_unclassified	100	Bacteroidetes_unclassified	100	Bacteroidetes_unclassified	100	unclassified	NA
Otu000020	B6	Coarse_peat-sand_2_week1	1	13321	Bacteria	100	Bacteroidetes	100	Bacteroidetes_unclassified	100	Bacteroidetes_unclassified	100	Bacteroidetes_unclassified	100	unclassified	NA
Otu000020	B9	Gardening_compost_3_week1	0	13321	Bacteria	100	Bacteroidetes	100	Bacteroidetes_unclassified	100	Bacteroidetes_unclassified	100	Bacteroidetes_unclassified	100	unclassified	NA
Otu000020	C10	Fine_peat-sand_pristine_week12	100	13321	Bacteria	100	Bacteroidetes	100	Bacteroidetes_unclassified	100	Bacteroidetes_unclassified	100	Bacteroidetes_unclassified	100	unclassified	NA
Otu000020	C5	coarse_peat-sand_1_week12	0	13321	Bacteria	100	Bacteroidetes	100	Bacteroidetes_unclassified	100	Bacteroidetes_unclassified	100	Bacteroidetes_unclassified	100	unclassified	NA
Otu000020	C6	Coarse_peat-sand_5_week1	3	13321	Bacteria	100	Bacteroidetes	100	Bacteroidetes_unclassified	100	Bacteroidetes_unclassified	100	Bacteroidetes_unclassified	100	unclassified	NA
Otu000020	C9	Gardening_compost_4_week1	0	13321	Bacteria	100	Bacteroidetes	100	Bacteroidetes_unclassified	100	Bacteroidetes_unclassified	100	Bacteroidetes_unclassified	100	unclassified	NA
Otu000020	D10	Fine_peat-sand_pristine_week1	99	13321	Bacteria	100	Bacteroidetes	100	Bacteroidetes_unclassified	100	Bacteroidetes_unclassified	100	Bacteroidetes_unclassified	100	unclassified	NA
Otu000020	D5	Coarse_peat-sand_2_week12	0	13321	Bacteria	100	Bacteroidetes	100	Bacteroidetes_unclassified	100	Bacteroidetes_unclassified	100	Bacteroidetes_unclassified	100	unclassified	NA
Otu000020	D6	Fine_peat-sand_1_week1	72	13321	Bacteria	100	Bacteroidetes	100	Bacteroidetes_unclassified	100	Bacteroidetes_unclassified	100	Bacteroidetes_unclassified	100	unclassified	NA
Otu000020	D7	Coarse_peat-sand_3_week1	2	13321	Bacteria	100	Bacteroidetes	100	Bacteroidetes_unclassified	100	Bacteroidetes_unclassified	100	Bacteroidetes_unclassified	100	unclassified	NA
Otu000020	D9	Gardening_compost_5_week_1	0	13321	Bacteria	100	Bacteroidetes	100	Bacteroidetes_unclassified	100	Bacteroidetes_unclassified	100	Bacteroidetes_unclassified	100	unclassified	NA
Otu000020	E4	Gardening_compost_1_week12	0	13321	Bacteria	100	Bacteroidetes	100	Bacteroidetes_unclassified	100	Bacteroidetes_unclassified	100	Bacteroidetes_unclassified	100	unclassified	NA
Otu000020	E5	Coarse_peat-sand_3_week12	2	13321	Bacteria	100	Bacteroidetes	100	Bacteroidetes_unclassified	100	Bacteroidetes_unclassified	100	Bacteroidetes_unclassified	100	unclassified	NA
Otu000020	E6	Fine_peat-sand_2_week1	50	13321	Bacteria	100	Bacteroidetes	100	Bacteroidetes_unclassified	100	Bacteroidetes_unclassified	100	Bacteroidetes_unclassified	100	unclassified	NA
Otu000020	E7	Coarse_peat-sand_4_week1	1	13321	Bacteria	100	Bacteroidetes	100	Bacteroidetes_unclassified	100	Bacteroidetes_unclassified	100	Bacteroidetes_unclassified	100	unclassified	NA
Otu000020	E9	Gardening_compost_pristine__week1	0	13321	Bacteria	100	Bacteroidetes	100	Bacteroidetes_unclassified	100	Bacteroidetes_unclassified	100	Bacteroidetes_unclassified	100	unclassified	NA
Otu000020	F4	Gardening_compost_2_week12	0	13321	Bacteria	100	Bacteroidetes	100	Bacteroidetes_unclassified	100	Bacteroidetes_unclassified	100	Bacteroidetes_unclassified	100	unclassified	NA
Otu000020	F5	Coarse_peat-sand_4_week12	0	13321	Bacteria	100	Bacteroidetes	100	Bacteroidetes_unclassified	100	Bacteroidetes_unclassified	100	Bacteroidetes_unclassified	100	unclassified	NA
Otu000020	F6	Fine_peat-sand_3_week1	63	13321	Bacteria	100	Bacteroidetes	100	Bacteroidetes_unclassified	100	Bacteroidetes_unclassified	100	Bacteroidetes_unclassified	100	unclassified	NA
Otu000020	F7	Coarse_peat-sand_pristine_week1	8	13321	Bacteria	100	Bacteroidetes	100	Bacteroidetes_unclassified	100	Bacteroidetes_unclassified	100	Bacteroidetes_unclassified	100	unclassified	NA
Otu000020	F9	Fine_peat-sand_1_week12	91	13321	Bacteria	100	Bacteroidetes	100	Bacteroidetes_unclassified	100	Bacteroidetes_unclassified	100	Bacteroidetes_unclassified	100	unclassified	NA
Otu000020	G4	Gardening_compost_3_week12	0	13321	Bacteria	100	Bacteroidetes	100	Bacteroidetes_unclassified	100	Bacteroidetes_unclassified	100	Bacteroidetes_unclassified	100	unclassified	NA
Otu000020	G5	Coarse_peat-sand_5_week12	0	13321	Bacteria	100	Bacteroidetes	100	Bacteroidetes_unclassified	100	Bacteroidetes_unclassified	100	Bacteroidetes_unclassified	100	unclassified	NA
Otu000020	G6	Fine_peat-sand_4_week1	31	13321	Bacteria	100	Bacteroidetes	100	Bacteroidetes_unclassified	100	Bacteroidetes_unclassified	100	Bacteroidetes_unclassified	100	unclassified	NA
Otu000020	G8	Fine_peat-sand_5_week1	67	13321	Bacteria	100	Bacteroidetes	100	Bacteroidetes_unclassified	100	Bacteroidetes_unclassified	100	Bacteroidetes_unclassified	100	unclassified	NA
Otu000020	G9	Fine_peat-sand_2_week12	82	13321	Bacteria	100	Bacteroidetes	100	Bacteroidetes_unclassified	100	Bacteroidetes_unclassified	100	Bacteroidetes_unclassified	100	unclassified	NA
Otu000020	H4	Gardening_compost_4_week12	0	13321	Bacteria	100	Bacteroidetes	100	Bacteroidetes_unclassified	100	Bacteroidetes_unclassified	100	Bacteroidetes_unclassified	100	unclassified	NA
Otu000020	H5	Coarse_peat-sand_pristine_week12	5	13321	Bacteria	100	Bacteroidetes	100	Bacteroidetes_unclassified	100	Bacteroidetes_unclassified	100	Bacteroidetes_unclassified	100	unclassified	NA
Otu000020	H8	Gardening_compost_1_week1	0	13321	Bacteria	100	Bacteroidetes	100	Bacteroidetes_unclassified	100	Bacteroidetes_unclassified	100	Bacteroidetes_unclassified	100	unclassified	NA
Otu000020	H9	Fine_peat-sand_3_week12	87	13321	Bacteria	100	Bacteroidetes	100	Bacteroidetes_unclassified	100	Bacteroidetes_unclassified	100	Bacteroidetes_unclassified	100	unclassified	NA
Otu000021	A10	Fine_peat-sand_4_week12	1	12459	Bacteria	100	Bacteroidetes	100	Bacteroidetes_unclassified	100	Bacteroidetes_unclassified	100	Bacteroidetes_unclassified	100	unclassified	NA
Otu000021	A5	Gardening_compost_5_week_12	145	12459	Bacteria	100	Bacteroidetes	100	Bacteroidetes_unclassified	100	Bacteroidetes_unclassified	100	Bacteroidetes_unclassified	100	unclassified	NA
Otu000021	A6	Coarse_peat-sand_1_week1	0	12459	Bacteria	100	Bacteroidetes	100	Bacteroidetes_unclassified	100	Bacteroidetes_unclassified	100	Bacteroidetes_unclassified	100	unclassified	NA
Otu000021	A9	Gardening_compost_2_week1	69	12459	Bacteria	100	Bacteroidetes	100	Bacteroidetes_unclassified	100	Bacteroidetes_unclassified	100	Bacteroidetes_unclassified	100	unclassified	NA
Otu000021	B10	Fine_peat-sand_5_week12	1	12459	Bacteria	100	Bacteroidetes	100	Bacteroidetes_unclassified	100	Bacteroidetes_unclassified	100	Bacteroidetes_unclassified	100	unclassified	NA
Otu000021	B5	Gardening_compost_pristine_week12	177	12459	Bacteria	100	Bacteroidetes	100	Bacteroidetes_unclassified	100	Bacteroidetes_unclassified	100	Bacteroidetes_unclassified	100	unclassified	NA
Otu000021	B6	Coarse_peat-sand_2_week1	0	12459	Bacteria	100	Bacteroidetes	100	Bacteroidetes_unclassified	100	Bacteroidetes_unclassified	100	Bacteroidetes_unclassified	100	unclassified	NA
Otu000021	B9	Gardening_compost_3_week1	71	12459	Bacteria	100	Bacteroidetes	100	Bacteroidetes_unclassified	100	Bacteroidetes_unclassified	100	Bacteroidetes_unclassified	100	unclassified	NA
Otu000021	C10	Fine_peat-sand_pristine_week12	1	12459	Bacteria	100	Bacteroidetes	100	Bacteroidetes_unclassified	100	Bacteroidetes_unclassified	100	Bacteroidetes_unclassified	100	unclassified	NA
Otu000021	C5	coarse_peat-sand_1_week12	0	12459	Bacteria	100	Bacteroidetes	100	Bacteroidetes_unclassified	100	Bacteroidetes_unclassified	100	Bacteroidetes_unclassified	100	unclassified	NA
Otu000021	C6	Coarse_peat-sand_5_week1	0	12459	Bacteria	100	Bacteroidetes	100	Bacteroidetes_unclassified	100	Bacteroidetes_unclassified	100	Bacteroidetes_unclassified	100	unclassified	NA
Otu000021	C9	Gardening_compost_4_week1	140	12459	Bacteria	100	Bacteroidetes	100	Bacteroidetes_unclassified	100	Bacteroidetes_unclassified	100	Bacteroidetes_unclassified	100	unclassified	NA
Otu000021	D10	Fine_peat-sand_pristine_week1	0	12459	Bacteria	100	Bacteroidetes	100	Bacteroidetes_unclassified	100	Bacteroidetes_unclassified	100	Bacteroidetes_unclassified	100	unclassified	NA
Otu000021	D5	Coarse_peat-sand_2_week12	0	12459	Bacteria	100	Bacteroidetes	100	Bacteroidetes_unclassified	100	Bacteroidetes_unclassified	100	Bacteroidetes_unclassified	100	unclassified	NA
Otu000021	D6	Fine_peat-sand_1_week1	1	12459	Bacteria	100	Bacteroidetes	100	Bacteroidetes_unclassified	100	Bacteroidetes_unclassified	100	Bacteroidetes_unclassified	100	unclassified	NA
Otu000021	D7	Coarse_peat-sand_3_week1	0	12459	Bacteria	100	Bacteroidetes	100	Bacteroidetes_unclassified	100	Bacteroidetes_unclassified	100	Bacteroidetes_unclassified	100	unclassified	NA
Otu000021	D9	Gardening_compost_5_week_1	93	12459	Bacteria	100	Bacteroidetes	100	Bacteroidetes_unclassified	100	Bacteroidetes_unclassified	100	Bacteroidetes_unclassified	100	unclassified	NA
Otu000021	E4	Gardening_compost_1_week12	180	12459	Bacteria	100	Bacteroidetes	100	Bacteroidetes_unclassified	100	Bacteroidetes_unclassified	100	Bacteroidetes_unclassified	100	unclassified	NA
Otu000021	E5	Coarse_peat-sand_3_week12	0	12459	Bacteria	100	Bacteroidetes	100	Bacteroidetes_unclassified	100	Bacteroidetes_unclassified	100	Bacteroidetes_unclassified	100	unclassified	NA
Otu000021	E6	Fine_peat-sand_2_week1	1	12459	Bacteria	100	Bacteroidetes	100	Bacteroidetes_unclassified	100	Bacteroidetes_unclassified	100	Bacteroidetes_unclassified	100	unclassified	NA
Otu000021	E7	Coarse_peat-sand_4_week1	0	12459	Bacteria	100	Bacteroidetes	100	Bacteroidetes_unclassified	100	Bacteroidetes_unclassified	100	Bacteroidetes_unclassified	100	unclassified	NA
Otu000021	E9	Gardening_compost_pristine__week1	98	12459	Bacteria	100	Bacteroidetes	100	Bacteroidetes_unclassified	100	Bacteroidetes_unclassified	100	Bacteroidetes_unclassified	100	unclassified	NA
Otu000021	F4	Gardening_compost_2_week12	155	12459	Bacteria	100	Bacteroidetes	100	Bacteroidetes_unclassified	100	Bacteroidetes_unclassified	100	Bacteroidetes_unclassified	100	unclassified	NA
Otu000021	F5	Coarse_peat-sand_4_week12	0	12459	Bacteria	100	Bacteroidetes	100	Bacteroidetes_unclassified	100	Bacteroidetes_unclassified	100	Bacteroidetes_unclassified	100	unclassified	NA
Otu000021	F6	Fine_peat-sand_3_week1	0	12459	Bacteria	100	Bacteroidetes	100	Bacteroidetes_unclassified	100	Bacteroidetes_unclassified	100	Bacteroidetes_unclassified	100	unclassified	NA
Otu000021	F7	Coarse_peat-sand_pristine_week1	0	12459	Bacteria	100	Bacteroidetes	100	Bacteroidetes_unclassified	100	Bacteroidetes_unclassified	100	Bacteroidetes_unclassified	100	unclassified	NA
Otu000021	F9	Fine_peat-sand_1_week12	0	12459	Bacteria	100	Bacteroidetes	100	Bacteroidetes_unclassified	100	Bacteroidetes_unclassified	100	Bacteroidetes_unclassified	100	unclassified	NA
Otu000021	G4	Gardening_compost_3_week12	158	12459	Bacteria	100	Bacteroidetes	100	Bacteroidetes_unclassified	100	Bacteroidetes_unclassified	100	Bacteroidetes_unclassified	100	unclassified	NA
Otu000021	G5	Coarse_peat-sand_5_week12	0	12459	Bacteria	100	Bacteroidetes	100	Bacteroidetes_unclassified	100	Bacteroidetes_unclassified	100	Bacteroidetes_unclassified	100	unclassified	NA
Otu000021	G6	Fine_peat-sand_4_week1	2	12459	Bacteria	100	Bacteroidetes	100	Bacteroidetes_unclassified	100	Bacteroidetes_unclassified	100	Bacteroidetes_unclassified	100	unclassified	NA
Otu000021	G8	Fine_peat-sand_5_week1	1	12459	Bacteria	100	Bacteroidetes	100	Bacteroidetes_unclassified	100	Bacteroidetes_unclassified	100	Bacteroidetes_unclassified	100	unclassified	NA
Otu000021	G9	Fine_peat-sand_2_week12	0	12459	Bacteria	100	Bacteroidetes	100	Bacteroidetes_unclassified	100	Bacteroidetes_unclassified	100	Bacteroidetes_unclassified	100	unclassified	NA
Otu000021	H4	Gardening_compost_4_week12	161	12459	Bacteria	100	Bacteroidetes	100	Bacteroidetes_unclassified	100	Bacteroidetes_unclassified	100	Bacteroidetes_unclassified	100	unclassified	NA
Otu000021	H5	Coarse_peat-sand_pristine_week12	0	12459	Bacteria	100	Bacteroidetes	100	Bacteroidetes_unclassified	100	Bacteroidetes_unclassified	100	Bacteroidetes_unclassified	100	unclassified	NA
Otu000021	H8	Gardening_compost_1_week1	113	12459	Bacteria	100	Bacteroidetes	100	Bacteroidetes_unclassified	100	Bacteroidetes_unclassified	100	Bacteroidetes_unclassified	100	unclassified	NA
Otu000021	H9	Fine_peat-sand_3_week12	1	12459	Bacteria	100	Bacteroidetes	100	Bacteroidetes_unclassified	100	Bacteroidetes_unclassified	100	Bacteroidetes_unclassified	100	unclassified	NA
Otu000022	A10	Fine_peat-sand_4_week12	66	12159	Bacteria	100	Actinobacteria	100	Actinobacteria	100	Solirubrobacterales	100	Solirubrobacterales_unclassified	100	unclassified	NA
Otu000022	A5	Gardening_compost_5_week_12	0	12159	Bacteria	100	Actinobacteria	100	Actinobacteria	100	Solirubrobacterales	100	Solirubrobacterales_unclassified	100	unclassified	NA
Otu000022	A6	Coarse_peat-sand_1_week1	3	12159	Bacteria	100	Actinobacteria	100	Actinobacteria	100	Solirubrobacterales	100	Solirubrobacterales_unclassified	100	unclassified	NA
Otu000022	A9	Gardening_compost_2_week1	2	12159	Bacteria	100	Actinobacteria	100	Actinobacteria	100	Solirubrobacterales	100	Solirubrobacterales_unclassified	100	unclassified	NA
Otu000022	B10	Fine_peat-sand_5_week12	59	12159	Bacteria	100	Actinobacteria	100	Actinobacteria	100	Solirubrobacterales	100	Solirubrobacterales_unclassified	100	unclassified	NA
Otu000022	B5	Gardening_compost_pristine_week12	0	12159	Bacteria	100	Actinobacteria	100	Actinobacteria	100	Solirubrobacterales	100	Solirubrobacterales_unclassified	100	unclassified	NA
Otu000022	B6	Coarse_peat-sand_2_week1	4	12159	Bacteria	100	Actinobacteria	100	Actinobacteria	100	Solirubrobacterales	100	Solirubrobacterales_unclassified	100	unclassified	NA
Otu000022	B9	Gardening_compost_3_week1	2	12159	Bacteria	100	Actinobacteria	100	Actinobacteria	100	Solirubrobacterales	100	Solirubrobacterales_unclassified	100	unclassified	NA
Otu000022	C10	Fine_peat-sand_pristine_week12	118	12159	Bacteria	100	Actinobacteria	100	Actinobacteria	100	Solirubrobacterales	100	Solirubrobacterales_unclassified	100	unclassified	NA
Otu000022	C5	coarse_peat-sand_1_week12	4	12159	Bacteria	100	Actinobacteria	100	Actinobacteria	100	Solirubrobacterales	100	Solirubrobacterales_unclassified	100	unclassified	NA
Otu000022	C6	Coarse_peat-sand_5_week1	6	12159	Bacteria	100	Actinobacteria	100	Actinobacteria	100	Solirubrobacterales	100	Solirubrobacterales_unclassified	100	unclassified	NA
Otu000022	C9	Gardening_compost_4_week1	0	12159	Bacteria	100	Actinobacteria	100	Actinobacteria	100	Solirubrobacterales	100	Solirubrobacterales_unclassified	100	unclassified	NA
Otu000022	D10	Fine_peat-sand_pristine_week1	31	12159	Bacteria	100	Actinobacteria	100	Actinobacteria	100	Solirubrobacterales	100	Solirubrobacterales_unclassified	100	unclassified	NA
Otu000022	D5	Coarse_peat-sand_2_week12	9	12159	Bacteria	100	Actinobacteria	100	Actinobacteria	100	Solirubrobacterales	100	Solirubrobacterales_unclassified	100	unclassified	NA
Otu000022	D6	Fine_peat-sand_1_week1	65	12159	Bacteria	100	Actinobacteria	100	Actinobacteria	100	Solirubrobacterales	100	Solirubrobacterales_unclassified	100	unclassified	NA
Otu000022	D7	Coarse_peat-sand_3_week1	4	12159	Bacteria	100	Actinobacteria	100	Actinobacteria	100	Solirubrobacterales	100	Solirubrobacterales_unclassified	100	unclassified	NA
Otu000022	D9	Gardening_compost_5_week_1	0	12159	Bacteria	100	Actinobacteria	100	Actinobacteria	100	Solirubrobacterales	100	Solirubrobacterales_unclassified	100	unclassified	NA
Otu000022	E4	Gardening_compost_1_week12	0	12159	Bacteria	100	Actinobacteria	100	Actinobacteria	100	Solirubrobacterales	100	Solirubrobacterales_unclassified	100	unclassified	NA
Otu000022	E5	Coarse_peat-sand_3_week12	0	12159	Bacteria	100	Actinobacteria	100	Actinobacteria	100	Solirubrobacterales	100	Solirubrobacterales_unclassified	100	unclassified	NA
Otu000022	E6	Fine_peat-sand_2_week1	77	12159	Bacteria	100	Actinobacteria	100	Actinobacteria	100	Solirubrobacterales	100	Solirubrobacterales_unclassified	100	unclassified	NA
Otu000022	E7	Coarse_peat-sand_4_week1	4	12159	Bacteria	100	Actinobacteria	100	Actinobacteria	100	Solirubrobacterales	100	Solirubrobacterales_unclassified	100	unclassified	NA
Otu000022	E9	Gardening_compost_pristine__week1	0	12159	Bacteria	100	Actinobacteria	100	Actinobacteria	100	Solirubrobacterales	100	Solirubrobacterales_unclassified	100	unclassified	NA
Otu000022	F4	Gardening_compost_2_week12	0	12159	Bacteria	100	Actinobacteria	100	Actinobacteria	100	Solirubrobacterales	100	Solirubrobacterales_unclassified	100	unclassified	NA
Otu000022	F5	Coarse_peat-sand_4_week12	0	12159	Bacteria	100	Actinobacteria	100	Actinobacteria	100	Solirubrobacterales	100	Solirubrobacterales_unclassified	100	unclassified	NA
Otu000022	F6	Fine_peat-sand_3_week1	73	12159	Bacteria	100	Actinobacteria	100	Actinobacteria	100	Solirubrobacterales	100	Solirubrobacterales_unclassified	100	unclassified	NA
Otu000022	F7	Coarse_peat-sand_pristine_week1	0	12159	Bacteria	100	Actinobacteria	100	Actinobacteria	100	Solirubrobacterales	100	Solirubrobacterales_unclassified	100	unclassified	NA
Otu000022	F9	Fine_peat-sand_1_week12	57	12159	Bacteria	100	Actinobacteria	100	Actinobacteria	100	Solirubrobacterales	100	Solirubrobacterales_unclassified	100	unclassified	NA
Otu000022	G4	Gardening_compost_3_week12	1	12159	Bacteria	100	Actinobacteria	100	Actinobacteria	100	Solirubrobacterales	100	Solirubrobacterales_unclassified	100	unclassified	NA
Otu000022	G5	Coarse_peat-sand_5_week12	5	12159	Bacteria	100	Actinobacteria	100	Actinobacteria	100	Solirubrobacterales	100	Solirubrobacterales_unclassified	100	unclassified	NA
Otu000022	G6	Fine_peat-sand_4_week1	79	12159	Bacteria	100	Actinobacteria	100	Actinobacteria	100	Solirubrobacterales	100	Solirubrobacterales_unclassified	100	unclassified	NA
Otu000022	G8	Fine_peat-sand_5_week1	73	12159	Bacteria	100	Actinobacteria	100	Actinobacteria	100	Solirubrobacterales	100	Solirubrobacterales_unclassified	100	unclassified	NA
Otu000022	G9	Fine_peat-sand_2_week12	75	12159	Bacteria	100	Actinobacteria	100	Actinobacteria	100	Solirubrobacterales	100	Solirubrobacterales_unclassified	100	unclassified	NA
Otu000022	H4	Gardening_compost_4_week12	0	12159	Bacteria	100	Actinobacteria	100	Actinobacteria	100	Solirubrobacterales	100	Solirubrobacterales_unclassified	100	unclassified	NA
Otu000022	H5	Coarse_peat-sand_pristine_week12	2	12159	Bacteria	100	Actinobacteria	100	Actinobacteria	100	Solirubrobacterales	100	Solirubrobacterales_unclassified	100	unclassified	NA
Otu000022	H8	Gardening_compost_1_week1	0	12159	Bacteria	100	Actinobacteria	100	Actinobacteria	100	Solirubrobacterales	100	Solirubrobacterales_unclassified	100	unclassified	NA
Otu000022	H9	Fine_peat-sand_3_week12	102	12159	Bacteria	100	Actinobacteria	100	Actinobacteria	100	Solirubrobacterales	100	Solirubrobacterales_unclassified	100	unclassified	NA
Otu000023	A10	Fine_peat-sand_4_week12	75	12023	Bacteria	100	Bacteroidetes	100	Sphingobacteriia	100	Sphingobacteriales	100	Chitinophagaceae	100	unclassified	NA
Otu000023	A5	Gardening_compost_5_week_12	1	12023	Bacteria	100	Bacteroidetes	100	Sphingobacteriia	100	Sphingobacteriales	100	Chitinophagaceae	100	unclassified	NA
Otu000023	A6	Coarse_peat-sand_1_week1	15	12023	Bacteria	100	Bacteroidetes	100	Sphingobacteriia	100	Sphingobacteriales	100	Chitinophagaceae	100	unclassified	NA
Otu000023	A9	Gardening_compost_2_week1	3	12023	Bacteria	100	Bacteroidetes	100	Sphingobacteriia	100	Sphingobacteriales	100	Chitinophagaceae	100	unclassified	NA
Otu000023	B10	Fine_peat-sand_5_week12	60	12023	Bacteria	100	Bacteroidetes	100	Sphingobacteriia	100	Sphingobacteriales	100	Chitinophagaceae	100	unclassified	NA
Otu000023	B5	Gardening_compost_pristine_week12	0	12023	Bacteria	100	Bacteroidetes	100	Sphingobacteriia	100	Sphingobacteriales	100	Chitinophagaceae	100	unclassified	NA
Otu000023	B6	Coarse_peat-sand_2_week1	27	12023	Bacteria	100	Bacteroidetes	100	Sphingobacteriia	100	Sphingobacteriales	100	Chitinophagaceae	100	unclassified	NA
Otu000023	B9	Gardening_compost_3_week1	1	12023	Bacteria	100	Bacteroidetes	100	Sphingobacteriia	100	Sphingobacteriales	100	Chitinophagaceae	100	unclassified	NA
Otu000023	C10	Fine_peat-sand_pristine_week12	78	12023	Bacteria	100	Bacteroidetes	100	Sphingobacteriia	100	Sphingobacteriales	100	Chitinophagaceae	100	unclassified	NA
Otu000023	C5	coarse_peat-sand_1_week12	27	12023	Bacteria	100	Bacteroidetes	100	Sphingobacteriia	100	Sphingobacteriales	100	Chitinophagaceae	100	unclassified	NA
Otu000023	C6	Coarse_peat-sand_5_week1	15	12023	Bacteria	100	Bacteroidetes	100	Sphingobacteriia	100	Sphingobacteriales	100	Chitinophagaceae	100	unclassified	NA
Otu000023	C9	Gardening_compost_4_week1	3	12023	Bacteria	100	Bacteroidetes	100	Sphingobacteriia	100	Sphingobacteriales	100	Chitinophagaceae	100	unclassified	NA
Otu000023	D10	Fine_peat-sand_pristine_week1	63	12023	Bacteria	100	Bacteroidetes	100	Sphingobacteriia	100	Sphingobacteriales	100	Chitinophagaceae	100	unclassified	NA
Otu000023	D5	Coarse_peat-sand_2_week12	19	12023	Bacteria	100	Bacteroidetes	100	Sphingobacteriia	100	Sphingobacteriales	100	Chitinophagaceae	100	unclassified	NA
Otu000023	D6	Fine_peat-sand_1_week1	82	12023	Bacteria	100	Bacteroidetes	100	Sphingobacteriia	100	Sphingobacteriales	100	Chitinophagaceae	100	unclassified	NA
Otu000023	D7	Coarse_peat-sand_3_week1	13	12023	Bacteria	100	Bacteroidetes	100	Sphingobacteriia	100	Sphingobacteriales	100	Chitinophagaceae	100	unclassified	NA
Otu000023	D9	Gardening_compost_5_week_1	2	12023	Bacteria	100	Bacteroidetes	100	Sphingobacteriia	100	Sphingobacteriales	100	Chitinophagaceae	100	unclassified	NA
Otu000023	E4	Gardening_compost_1_week12	0	12023	Bacteria	100	Bacteroidetes	100	Sphingobacteriia	100	Sphingobacteriales	100	Chitinophagaceae	100	unclassified	NA
Otu000023	E5	Coarse_peat-sand_3_week12	16	12023	Bacteria	100	Bacteroidetes	100	Sphingobacteriia	100	Sphingobacteriales	100	Chitinophagaceae	100	unclassified	NA
Otu000023	E6	Fine_peat-sand_2_week1	54	12023	Bacteria	100	Bacteroidetes	100	Sphingobacteriia	100	Sphingobacteriales	100	Chitinophagaceae	100	unclassified	NA
Otu000023	E7	Coarse_peat-sand_4_week1	20	12023	Bacteria	100	Bacteroidetes	100	Sphingobacteriia	100	Sphingobacteriales	100	Chitinophagaceae	100	unclassified	NA
Otu000023	E9	Gardening_compost_pristine__week1	0	12023	Bacteria	100	Bacteroidetes	100	Sphingobacteriia	100	Sphingobacteriales	100	Chitinophagaceae	100	unclassified	NA
Otu000023	F4	Gardening_compost_2_week12	0	12023	Bacteria	100	Bacteroidetes	100	Sphingobacteriia	100	Sphingobacteriales	100	Chitinophagaceae	100	unclassified	NA
Otu000023	F5	Coarse_peat-sand_4_week12	16	12023	Bacteria	100	Bacteroidetes	100	Sphingobacteriia	100	Sphingobacteriales	100	Chitinophagaceae	100	unclassified	NA
Otu000023	F6	Fine_peat-sand_3_week1	69	12023	Bacteria	100	Bacteroidetes	100	Sphingobacteriia	100	Sphingobacteriales	100	Chitinophagaceae	100	unclassified	NA
Otu000023	F7	Coarse_peat-sand_pristine_week1	10	12023	Bacteria	100	Bacteroidetes	100	Sphingobacteriia	100	Sphingobacteriales	100	Chitinophagaceae	100	unclassified	NA
Otu000023	F9	Fine_peat-sand_1_week12	80	12023	Bacteria	100	Bacteroidetes	100	Sphingobacteriia	100	Sphingobacteriales	100	Chitinophagaceae	100	unclassified	NA
Otu000023	G4	Gardening_compost_3_week12	1	12023	Bacteria	100	Bacteroidetes	100	Sphingobacteriia	100	Sphingobacteriales	100	Chitinophagaceae	100	unclassified	NA
Otu000023	G5	Coarse_peat-sand_5_week12	28	12023	Bacteria	100	Bacteroidetes	100	Sphingobacteriia	100	Sphingobacteriales	100	Chitinophagaceae	100	unclassified	NA
Otu000023	G6	Fine_peat-sand_4_week1	37	12023	Bacteria	100	Bacteroidetes	100	Sphingobacteriia	100	Sphingobacteriales	100	Chitinophagaceae	100	unclassified	NA
Otu000023	G8	Fine_peat-sand_5_week1	78	12023	Bacteria	100	Bacteroidetes	100	Sphingobacteriia	100	Sphingobacteriales	100	Chitinophagaceae	100	unclassified	NA
Otu000023	G9	Fine_peat-sand_2_week12	82	12023	Bacteria	100	Bacteroidetes	100	Sphingobacteriia	100	Sphingobacteriales	100	Chitinophagaceae	100	unclassified	NA
Otu000023	H4	Gardening_compost_4_week12	3	12023	Bacteria	100	Bacteroidetes	100	Sphingobacteriia	100	Sphingobacteriales	100	Chitinophagaceae	100	unclassified	NA
Otu000023	H5	Coarse_peat-sand_pristine_week12	16	12023	Bacteria	100	Bacteroidetes	100	Sphingobacteriia	100	Sphingobacteriales	100	Chitinophagaceae	100	unclassified	NA
Otu000023	H8	Gardening_compost_1_week1	0	12023	Bacteria	100	Bacteroidetes	100	Sphingobacteriia	100	Sphingobacteriales	100	Chitinophagaceae	100	unclassified	NA
Otu000023	H9	Fine_peat-sand_3_week12	73	12023	Bacteria	100	Bacteroidetes	100	Sphingobacteriia	100	Sphingobacteriales	100	Chitinophagaceae	100	unclassified	NA
Otu000024	A10	Fine_peat-sand_4_week12	52	11808	Bacteria	100	Proteobacteria	100	Alphaproteobacteria	100	Rhizobiales	100	Bradyrhizobiaceae	100	Bradyrhizobium	100
Otu000024	A5	Gardening_compost_5_week_12	1	11808	Bacteria	100	Proteobacteria	100	Alphaproteobacteria	100	Rhizobiales	100	Bradyrhizobiaceae	100	Bradyrhizobium	100
Otu000024	A6	Coarse_peat-sand_1_week1	58	11808	Bacteria	100	Proteobacteria	100	Alphaproteobacteria	100	Rhizobiales	100	Bradyrhizobiaceae	100	Bradyrhizobium	100
Otu000024	A9	Gardening_compost_2_week1	6	11808	Bacteria	100	Proteobacteria	100	Alphaproteobacteria	100	Rhizobiales	100	Bradyrhizobiaceae	100	Bradyrhizobium	100
Otu000024	B10	Fine_peat-sand_5_week12	48	11808	Bacteria	100	Proteobacteria	100	Alphaproteobacteria	100	Rhizobiales	100	Bradyrhizobiaceae	100	Bradyrhizobium	100
Otu000024	B5	Gardening_compost_pristine_week12	3	11808	Bacteria	100	Proteobacteria	100	Alphaproteobacteria	100	Rhizobiales	100	Bradyrhizobiaceae	100	Bradyrhizobium	100
Otu000024	B6	Coarse_peat-sand_2_week1	82	11808	Bacteria	100	Proteobacteria	100	Alphaproteobacteria	100	Rhizobiales	100	Bradyrhizobiaceae	100	Bradyrhizobium	100
Otu000024	B9	Gardening_compost_3_week1	12	11808	Bacteria	100	Proteobacteria	100	Alphaproteobacteria	100	Rhizobiales	100	Bradyrhizobiaceae	100	Bradyrhizobium	100
Otu000024	C10	Fine_peat-sand_pristine_week12	43	11808	Bacteria	100	Proteobacteria	100	Alphaproteobacteria	100	Rhizobiales	100	Bradyrhizobiaceae	100	Bradyrhizobium	100
Otu000024	C5	coarse_peat-sand_1_week12	52	11808	Bacteria	100	Proteobacteria	100	Alphaproteobacteria	100	Rhizobiales	100	Bradyrhizobiaceae	100	Bradyrhizobium	100
Otu000024	C6	Coarse_peat-sand_5_week1	70	11808	Bacteria	100	Proteobacteria	100	Alphaproteobacteria	100	Rhizobiales	100	Bradyrhizobiaceae	100	Bradyrhizobium	100
Otu000024	C9	Gardening_compost_4_week1	8	11808	Bacteria	100	Proteobacteria	100	Alphaproteobacteria	100	Rhizobiales	100	Bradyrhizobiaceae	100	Bradyrhizobium	100
Otu000024	D10	Fine_peat-sand_pristine_week1	53	11808	Bacteria	100	Proteobacteria	100	Alphaproteobacteria	100	Rhizobiales	100	Bradyrhizobiaceae	100	Bradyrhizobium	100
Otu000024	D5	Coarse_peat-sand_2_week12	102	11808	Bacteria	100	Proteobacteria	100	Alphaproteobacteria	100	Rhizobiales	100	Bradyrhizobiaceae	100	Bradyrhizobium	100
Otu000024	D6	Fine_peat-sand_1_week1	56	11808	Bacteria	100	Proteobacteria	100	Alphaproteobacteria	100	Rhizobiales	100	Bradyrhizobiaceae	100	Bradyrhizobium	100
Otu000024	D7	Coarse_peat-sand_3_week1	33	11808	Bacteria	100	Proteobacteria	100	Alphaproteobacteria	100	Rhizobiales	100	Bradyrhizobiaceae	100	Bradyrhizobium	100
Otu000024	D9	Gardening_compost_5_week_1	6	11808	Bacteria	100	Proteobacteria	100	Alphaproteobacteria	100	Rhizobiales	100	Bradyrhizobiaceae	100	Bradyrhizobium	100
Otu000024	E4	Gardening_compost_1_week12	5	11808	Bacteria	100	Proteobacteria	100	Alphaproteobacteria	100	Rhizobiales	100	Bradyrhizobiaceae	100	Bradyrhizobium	100
Otu000024	E5	Coarse_peat-sand_3_week12	53	11808	Bacteria	100	Proteobacteria	100	Alphaproteobacteria	100	Rhizobiales	100	Bradyrhizobiaceae	100	Bradyrhizobium	100
Otu000024	E6	Fine_peat-sand_2_week1	60	11808	Bacteria	100	Proteobacteria	100	Alphaproteobacteria	100	Rhizobiales	100	Bradyrhizobiaceae	100	Bradyrhizobium	100
Otu000024	E7	Coarse_peat-sand_4_week1	52	11808	Bacteria	100	Proteobacteria	100	Alphaproteobacteria	100	Rhizobiales	100	Bradyrhizobiaceae	100	Bradyrhizobium	100
Otu000024	E9	Gardening_compost_pristine__week1	7	11808	Bacteria	100	Proteobacteria	100	Alphaproteobacteria	100	Rhizobiales	100	Bradyrhizobiaceae	100	Bradyrhizobium	100
Otu000024	F4	Gardening_compost_2_week12	7	11808	Bacteria	100	Proteobacteria	100	Alphaproteobacteria	100	Rhizobiales	100	Bradyrhizobiaceae	100	Bradyrhizobium	100
Otu000024	F5	Coarse_peat-sand_4_week12	43	11808	Bacteria	100	Proteobacteria	100	Alphaproteobacteria	100	Rhizobiales	100	Bradyrhizobiaceae	100	Bradyrhizobium	100
Otu000024	F6	Fine_peat-sand_3_week1	88	11808	Bacteria	100	Proteobacteria	100	Alphaproteobacteria	100	Rhizobiales	100	Bradyrhizobiaceae	100	Bradyrhizobium	100
Otu000024	F7	Coarse_peat-sand_pristine_week1	56	11808	Bacteria	100	Proteobacteria	100	Alphaproteobacteria	100	Rhizobiales	100	Bradyrhizobiaceae	100	Bradyrhizobium	100
Otu000024	F9	Fine_peat-sand_1_week12	56	11808	Bacteria	100	Proteobacteria	100	Alphaproteobacteria	100	Rhizobiales	100	Bradyrhizobiaceae	100	Bradyrhizobium	100
Otu000024	G4	Gardening_compost_3_week12	3	11808	Bacteria	100	Proteobacteria	100	Alphaproteobacteria	100	Rhizobiales	100	Bradyrhizobiaceae	100	Bradyrhizobium	100
Otu000024	G5	Coarse_peat-sand_5_week12	50	11808	Bacteria	100	Proteobacteria	100	Alphaproteobacteria	100	Rhizobiales	100	Bradyrhizobiaceae	100	Bradyrhizobium	100
Otu000024	G6	Fine_peat-sand_4_week1	58	11808	Bacteria	100	Proteobacteria	100	Alphaproteobacteria	100	Rhizobiales	100	Bradyrhizobiaceae	100	Bradyrhizobium	100
Otu000024	G8	Fine_peat-sand_5_week1	61	11808	Bacteria	100	Proteobacteria	100	Alphaproteobacteria	100	Rhizobiales	100	Bradyrhizobiaceae	100	Bradyrhizobium	100
Otu000024	G9	Fine_peat-sand_2_week12	62	11808	Bacteria	100	Proteobacteria	100	Alphaproteobacteria	100	Rhizobiales	100	Bradyrhizobiaceae	100	Bradyrhizobium	100
Otu000024	H4	Gardening_compost_4_week12	3	11808	Bacteria	100	Proteobacteria	100	Alphaproteobacteria	100	Rhizobiales	100	Bradyrhizobiaceae	100	Bradyrhizobium	100
Otu000024	H5	Coarse_peat-sand_pristine_week12	31	11808	Bacteria	100	Proteobacteria	100	Alphaproteobacteria	100	Rhizobiales	100	Bradyrhizobiaceae	100	Bradyrhizobium	100
Otu000024	H8	Gardening_compost_1_week1	9	11808	Bacteria	100	Proteobacteria	100	Alphaproteobacteria	100	Rhizobiales	100	Bradyrhizobiaceae	100	Bradyrhizobium	100
Otu000024	H9	Fine_peat-sand_3_week12	61	11808	Bacteria	100	Proteobacteria	100	Alphaproteobacteria	100	Rhizobiales	100	Bradyrhizobiaceae	100	Bradyrhizobium	100
Otu000025	A10	Fine_peat-sand_4_week12	1	11510	Bacteria	100	Bacteroidetes	100	Bacteroidetes_unclassified	100	Bacteroidetes_unclassified	100	Bacteroidetes_unclassified	100	unclassified	NA
Otu000025	A5	Gardening_compost_5_week_12	42	11510	Bacteria	100	Bacteroidetes	100	Bacteroidetes_unclassified	100	Bacteroidetes_unclassified	100	Bacteroidetes_unclassified	100	unclassified	NA
Otu000025	A6	Coarse_peat-sand_1_week1	1	11510	Bacteria	100	Bacteroidetes	100	Bacteroidetes_unclassified	100	Bacteroidetes_unclassified	100	Bacteroidetes_unclassified	100	unclassified	NA
Otu000025	A9	Gardening_compost_2_week1	130	11510	Bacteria	100	Bacteroidetes	100	Bacteroidetes_unclassified	100	Bacteroidetes_unclassified	100	Bacteroidetes_unclassified	100	unclassified	NA
Otu000025	B10	Fine_peat-sand_5_week12	0	11510	Bacteria	100	Bacteroidetes	100	Bacteroidetes_unclassified	100	Bacteroidetes_unclassified	100	Bacteroidetes_unclassified	100	unclassified	NA
Otu000025	B5	Gardening_compost_pristine_week12	78	11510	Bacteria	100	Bacteroidetes	100	Bacteroidetes_unclassified	100	Bacteroidetes_unclassified	100	Bacteroidetes_unclassified	100	unclassified	NA
Otu000025	B6	Coarse_peat-sand_2_week1	0	11510	Bacteria	100	Bacteroidetes	100	Bacteroidetes_unclassified	100	Bacteroidetes_unclassified	100	Bacteroidetes_unclassified	100	unclassified	NA
Otu000025	B9	Gardening_compost_3_week1	133	11510	Bacteria	100	Bacteroidetes	100	Bacteroidetes_unclassified	100	Bacteroidetes_unclassified	100	Bacteroidetes_unclassified	100	unclassified	NA
Otu000025	C10	Fine_peat-sand_pristine_week12	0	11510	Bacteria	100	Bacteroidetes	100	Bacteroidetes_unclassified	100	Bacteroidetes_unclassified	100	Bacteroidetes_unclassified	100	unclassified	NA
Otu000025	C5	coarse_peat-sand_1_week12	4	11510	Bacteria	100	Bacteroidetes	100	Bacteroidetes_unclassified	100	Bacteroidetes_unclassified	100	Bacteroidetes_unclassified	100	unclassified	NA
Otu000025	C6	Coarse_peat-sand_5_week1	4	11510	Bacteria	100	Bacteroidetes	100	Bacteroidetes_unclassified	100	Bacteroidetes_unclassified	100	Bacteroidetes_unclassified	100	unclassified	NA
Otu000025	C9	Gardening_compost_4_week1	197	11510	Bacteria	100	Bacteroidetes	100	Bacteroidetes_unclassified	100	Bacteroidetes_unclassified	100	Bacteroidetes_unclassified	100	unclassified	NA
Otu000025	D10	Fine_peat-sand_pristine_week1	1	11510	Bacteria	100	Bacteroidetes	100	Bacteroidetes_unclassified	100	Bacteroidetes_unclassified	100	Bacteroidetes_unclassified	100	unclassified	NA
Otu000025	D5	Coarse_peat-sand_2_week12	3	11510	Bacteria	100	Bacteroidetes	100	Bacteroidetes_unclassified	100	Bacteroidetes_unclassified	100	Bacteroidetes_unclassified	100	unclassified	NA
Otu000025	D6	Fine_peat-sand_1_week1	0	11510	Bacteria	100	Bacteroidetes	100	Bacteroidetes_unclassified	100	Bacteroidetes_unclassified	100	Bacteroidetes_unclassified	100	unclassified	NA
Otu000025	D7	Coarse_peat-sand_3_week1	1	11510	Bacteria	100	Bacteroidetes	100	Bacteroidetes_unclassified	100	Bacteroidetes_unclassified	100	Bacteroidetes_unclassified	100	unclassified	NA
Otu000025	D9	Gardening_compost_5_week_1	132	11510	Bacteria	100	Bacteroidetes	100	Bacteroidetes_unclassified	100	Bacteroidetes_unclassified	100	Bacteroidetes_unclassified	100	unclassified	NA
Otu000025	E4	Gardening_compost_1_week12	46	11510	Bacteria	100	Bacteroidetes	100	Bacteroidetes_unclassified	100	Bacteroidetes_unclassified	100	Bacteroidetes_unclassified	100	unclassified	NA
Otu000025	E5	Coarse_peat-sand_3_week12	1	11510	Bacteria	100	Bacteroidetes	100	Bacteroidetes_unclassified	100	Bacteroidetes_unclassified	100	Bacteroidetes_unclassified	100	unclassified	NA
Otu000025	E6	Fine_peat-sand_2_week1	0	11510	Bacteria	100	Bacteroidetes	100	Bacteroidetes_unclassified	100	Bacteroidetes_unclassified	100	Bacteroidetes_unclassified	100	unclassified	NA
Otu000025	E7	Coarse_peat-sand_4_week1	2	11510	Bacteria	100	Bacteroidetes	100	Bacteroidetes_unclassified	100	Bacteroidetes_unclassified	100	Bacteroidetes_unclassified	100	unclassified	NA
Otu000025	E9	Gardening_compost_pristine__week1	137	11510	Bacteria	100	Bacteroidetes	100	Bacteroidetes_unclassified	100	Bacteroidetes_unclassified	100	Bacteroidetes_unclassified	100	unclassified	NA
Otu000025	F4	Gardening_compost_2_week12	62	11510	Bacteria	100	Bacteroidetes	100	Bacteroidetes_unclassified	100	Bacteroidetes_unclassified	100	Bacteroidetes_unclassified	100	unclassified	NA
Otu000025	F5	Coarse_peat-sand_4_week12	0	11510	Bacteria	100	Bacteroidetes	100	Bacteroidetes_unclassified	100	Bacteroidetes_unclassified	100	Bacteroidetes_unclassified	100	unclassified	NA
Otu000025	F6	Fine_peat-sand_3_week1	0	11510	Bacteria	100	Bacteroidetes	100	Bacteroidetes_unclassified	100	Bacteroidetes_unclassified	100	Bacteroidetes_unclassified	100	unclassified	NA
Otu000025	F7	Coarse_peat-sand_pristine_week1	19	11510	Bacteria	100	Bacteroidetes	100	Bacteroidetes_unclassified	100	Bacteroidetes_unclassified	100	Bacteroidetes_unclassified	100	unclassified	NA
Otu000025	F9	Fine_peat-sand_1_week12	1	11510	Bacteria	100	Bacteroidetes	100	Bacteroidetes_unclassified	100	Bacteroidetes_unclassified	100	Bacteroidetes_unclassified	100	unclassified	NA
Otu000025	G4	Gardening_compost_3_week12	63	11510	Bacteria	100	Bacteroidetes	100	Bacteroidetes_unclassified	100	Bacteroidetes_unclassified	100	Bacteroidetes_unclassified	100	unclassified	NA
Otu000025	G5	Coarse_peat-sand_5_week12	0	11510	Bacteria	100	Bacteroidetes	100	Bacteroidetes_unclassified	100	Bacteroidetes_unclassified	100	Bacteroidetes_unclassified	100	unclassified	NA
Otu000025	G6	Fine_peat-sand_4_week1	0	11510	Bacteria	100	Bacteroidetes	100	Bacteroidetes_unclassified	100	Bacteroidetes_unclassified	100	Bacteroidetes_unclassified	100	unclassified	NA
Otu000025	G8	Fine_peat-sand_5_week1	0	11510	Bacteria	100	Bacteroidetes	100	Bacteroidetes_unclassified	100	Bacteroidetes_unclassified	100	Bacteroidetes_unclassified	100	unclassified	NA
Otu000025	G9	Fine_peat-sand_2_week12	1	11510	Bacteria	100	Bacteroidetes	100	Bacteroidetes_unclassified	100	Bacteroidetes_unclassified	100	Bacteroidetes_unclassified	100	unclassified	NA
Otu000025	H4	Gardening_compost_4_week12	43	11510	Bacteria	100	Bacteroidetes	100	Bacteroidetes_unclassified	100	Bacteroidetes_unclassified	100	Bacteroidetes_unclassified	100	unclassified	NA
Otu000025	H5	Coarse_peat-sand_pristine_week12	0	11510	Bacteria	100	Bacteroidetes	100	Bacteroidetes_unclassified	100	Bacteroidetes_unclassified	100	Bacteroidetes_unclassified	100	unclassified	NA
Otu000025	H8	Gardening_compost_1_week1	203	11510	Bacteria	100	Bacteroidetes	100	Bacteroidetes_unclassified	100	Bacteroidetes_unclassified	100	Bacteroidetes_unclassified	100	unclassified	NA
Otu000025	H9	Fine_peat-sand_3_week12	0	11510	Bacteria	100	Bacteroidetes	100	Bacteroidetes_unclassified	100	Bacteroidetes_unclassified	100	Bacteroidetes_unclassified	100	unclassified	NA
Otu000026	A10	Fine_peat-sand_4_week12	70	10796	Bacteria	100	Proteobacteria	100	Alphaproteobacteria	100	Rhizobiales	100	Xanthobacteraceae	100	Pseudolabrys	100
Otu000026	A5	Gardening_compost_5_week_12	1	10796	Bacteria	100	Proteobacteria	100	Alphaproteobacteria	100	Rhizobiales	100	Xanthobacteraceae	100	Pseudolabrys	100
Otu000026	A6	Coarse_peat-sand_1_week1	0	10796	Bacteria	100	Proteobacteria	100	Alphaproteobacteria	100	Rhizobiales	100	Xanthobacteraceae	100	Pseudolabrys	100
Otu000026	A9	Gardening_compost_2_week1	0	10796	Bacteria	100	Proteobacteria	100	Alphaproteobacteria	100	Rhizobiales	100	Xanthobacteraceae	100	Pseudolabrys	100
Otu000026	B10	Fine_peat-sand_5_week12	56	10796	Bacteria	100	Proteobacteria	100	Alphaproteobacteria	100	Rhizobiales	100	Xanthobacteraceae	100	Pseudolabrys	100
Otu000026	B5	Gardening_compost_pristine_week12	0	10796	Bacteria	100	Proteobacteria	100	Alphaproteobacteria	100	Rhizobiales	100	Xanthobacteraceae	100	Pseudolabrys	100
Otu000026	B6	Coarse_peat-sand_2_week1	0	10796	Bacteria	100	Proteobacteria	100	Alphaproteobacteria	100	Rhizobiales	100	Xanthobacteraceae	100	Pseudolabrys	100
Otu000026	B9	Gardening_compost_3_week1	0	10796	Bacteria	100	Proteobacteria	100	Alphaproteobacteria	100	Rhizobiales	100	Xanthobacteraceae	100	Pseudolabrys	100
Otu000026	C10	Fine_peat-sand_pristine_week12	71	10796	Bacteria	100	Proteobacteria	100	Alphaproteobacteria	100	Rhizobiales	100	Xanthobacteraceae	100	Pseudolabrys	100
Otu000026	C5	coarse_peat-sand_1_week12	0	10796	Bacteria	100	Proteobacteria	100	Alphaproteobacteria	100	Rhizobiales	100	Xanthobacteraceae	100	Pseudolabrys	100
Otu000026	C6	Coarse_peat-sand_5_week1	0	10796	Bacteria	100	Proteobacteria	100	Alphaproteobacteria	100	Rhizobiales	100	Xanthobacteraceae	100	Pseudolabrys	100
Otu000026	C9	Gardening_compost_4_week1	0	10796	Bacteria	100	Proteobacteria	100	Alphaproteobacteria	100	Rhizobiales	100	Xanthobacteraceae	100	Pseudolabrys	100
Otu000026	D10	Fine_peat-sand_pristine_week1	60	10796	Bacteria	100	Proteobacteria	100	Alphaproteobacteria	100	Rhizobiales	100	Xanthobacteraceae	100	Pseudolabrys	100
Otu000026	D5	Coarse_peat-sand_2_week12	0	10796	Bacteria	100	Proteobacteria	100	Alphaproteobacteria	100	Rhizobiales	100	Xanthobacteraceae	100	Pseudolabrys	100
Otu000026	D6	Fine_peat-sand_1_week1	89	10796	Bacteria	100	Proteobacteria	100	Alphaproteobacteria	100	Rhizobiales	100	Xanthobacteraceae	100	Pseudolabrys	100
Otu000026	D7	Coarse_peat-sand_3_week1	0	10796	Bacteria	100	Proteobacteria	100	Alphaproteobacteria	100	Rhizobiales	100	Xanthobacteraceae	100	Pseudolabrys	100
Otu000026	D9	Gardening_compost_5_week_1	1	10796	Bacteria	100	Proteobacteria	100	Alphaproteobacteria	100	Rhizobiales	100	Xanthobacteraceae	100	Pseudolabrys	100
Otu000026	E4	Gardening_compost_1_week12	1	10796	Bacteria	100	Proteobacteria	100	Alphaproteobacteria	100	Rhizobiales	100	Xanthobacteraceae	100	Pseudolabrys	100
Otu000026	E5	Coarse_peat-sand_3_week12	0	10796	Bacteria	100	Proteobacteria	100	Alphaproteobacteria	100	Rhizobiales	100	Xanthobacteraceae	100	Pseudolabrys	100
Otu000026	E6	Fine_peat-sand_2_week1	78	10796	Bacteria	100	Proteobacteria	100	Alphaproteobacteria	100	Rhizobiales	100	Xanthobacteraceae	100	Pseudolabrys	100
Otu000026	E7	Coarse_peat-sand_4_week1	0	10796	Bacteria	100	Proteobacteria	100	Alphaproteobacteria	100	Rhizobiales	100	Xanthobacteraceae	100	Pseudolabrys	100
Otu000026	E9	Gardening_compost_pristine__week1	0	10796	Bacteria	100	Proteobacteria	100	Alphaproteobacteria	100	Rhizobiales	100	Xanthobacteraceae	100	Pseudolabrys	100
Otu000026	F4	Gardening_compost_2_week12	0	10796	Bacteria	100	Proteobacteria	100	Alphaproteobacteria	100	Rhizobiales	100	Xanthobacteraceae	100	Pseudolabrys	100
Otu000026	F5	Coarse_peat-sand_4_week12	0	10796	Bacteria	100	Proteobacteria	100	Alphaproteobacteria	100	Rhizobiales	100	Xanthobacteraceae	100	Pseudolabrys	100
Otu000026	F6	Fine_peat-sand_3_week1	108	10796	Bacteria	100	Proteobacteria	100	Alphaproteobacteria	100	Rhizobiales	100	Xanthobacteraceae	100	Pseudolabrys	100
Otu000026	F7	Coarse_peat-sand_pristine_week1	0	10796	Bacteria	100	Proteobacteria	100	Alphaproteobacteria	100	Rhizobiales	100	Xanthobacteraceae	100	Pseudolabrys	100
Otu000026	F9	Fine_peat-sand_1_week12	67	10796	Bacteria	100	Proteobacteria	100	Alphaproteobacteria	100	Rhizobiales	100	Xanthobacteraceae	100	Pseudolabrys	100
Otu000026	G4	Gardening_compost_3_week12	4	10796	Bacteria	100	Proteobacteria	100	Alphaproteobacteria	100	Rhizobiales	100	Xanthobacteraceae	100	Pseudolabrys	100
Otu000026	G5	Coarse_peat-sand_5_week12	0	10796	Bacteria	100	Proteobacteria	100	Alphaproteobacteria	100	Rhizobiales	100	Xanthobacteraceae	100	Pseudolabrys	100
Otu000026	G6	Fine_peat-sand_4_week1	89	10796	Bacteria	100	Proteobacteria	100	Alphaproteobacteria	100	Rhizobiales	100	Xanthobacteraceae	100	Pseudolabrys	100
Otu000026	G8	Fine_peat-sand_5_week1	87	10796	Bacteria	100	Proteobacteria	100	Alphaproteobacteria	100	Rhizobiales	100	Xanthobacteraceae	100	Pseudolabrys	100
Otu000026	G9	Fine_peat-sand_2_week12	79	10796	Bacteria	100	Proteobacteria	100	Alphaproteobacteria	100	Rhizobiales	100	Xanthobacteraceae	100	Pseudolabrys	100
Otu000026	H4	Gardening_compost_4_week12	3	10796	Bacteria	100	Proteobacteria	100	Alphaproteobacteria	100	Rhizobiales	100	Xanthobacteraceae	100	Pseudolabrys	100
Otu000026	H5	Coarse_peat-sand_pristine_week12	0	10796	Bacteria	100	Proteobacteria	100	Alphaproteobacteria	100	Rhizobiales	100	Xanthobacteraceae	100	Pseudolabrys	100
Otu000026	H8	Gardening_compost_1_week1	0	10796	Bacteria	100	Proteobacteria	100	Alphaproteobacteria	100	Rhizobiales	100	Xanthobacteraceae	100	Pseudolabrys	100
Otu000026	H9	Fine_peat-sand_3_week12	69	10796	Bacteria	100	Proteobacteria	100	Alphaproteobacteria	100	Rhizobiales	100	Xanthobacteraceae	100	Pseudolabrys	100
Otu000027	A10	Fine_peat-sand_4_week12	38	10468	Bacteria	100	Proteobacteria	100	Alphaproteobacteria	100	Alphaproteobacteria_incertae_sedis	100	Rhizomicrobium	100	unclassified	NA
Otu000027	A5	Gardening_compost_5_week_12	0	10468	Bacteria	100	Proteobacteria	100	Alphaproteobacteria	100	Alphaproteobacteria_incertae_sedis	100	Rhizomicrobium	100	unclassified	NA
Otu000027	A6	Coarse_peat-sand_1_week1	19	10468	Bacteria	100	Proteobacteria	100	Alphaproteobacteria	100	Alphaproteobacteria_incertae_sedis	100	Rhizomicrobium	100	unclassified	NA
Otu000027	A9	Gardening_compost_2_week1	0	10468	Bacteria	100	Proteobacteria	100	Alphaproteobacteria	100	Alphaproteobacteria_incertae_sedis	100	Rhizomicrobium	100	unclassified	NA
Otu000027	B10	Fine_peat-sand_5_week12	30	10468	Bacteria	100	Proteobacteria	100	Alphaproteobacteria	100	Alphaproteobacteria_incertae_sedis	100	Rhizomicrobium	100	unclassified	NA
Otu000027	B5	Gardening_compost_pristine_week12	0	10468	Bacteria	100	Proteobacteria	100	Alphaproteobacteria	100	Alphaproteobacteria_incertae_sedis	100	Rhizomicrobium	100	unclassified	NA
Otu000027	B6	Coarse_peat-sand_2_week1	22	10468	Bacteria	100	Proteobacteria	100	Alphaproteobacteria	100	Alphaproteobacteria_incertae_sedis	100	Rhizomicrobium	100	unclassified	NA
Otu000027	B9	Gardening_compost_3_week1	0	10468	Bacteria	100	Proteobacteria	100	Alphaproteobacteria	100	Alphaproteobacteria_incertae_sedis	100	Rhizomicrobium	100	unclassified	NA
Otu000027	C10	Fine_peat-sand_pristine_week12	70	10468	Bacteria	100	Proteobacteria	100	Alphaproteobacteria	100	Alphaproteobacteria_incertae_sedis	100	Rhizomicrobium	100	unclassified	NA
Otu000027	C5	coarse_peat-sand_1_week12	8	10468	Bacteria	100	Proteobacteria	100	Alphaproteobacteria	100	Alphaproteobacteria_incertae_sedis	100	Rhizomicrobium	100	unclassified	NA
Otu000027	C6	Coarse_peat-sand_5_week1	12	10468	Bacteria	100	Proteobacteria	100	Alphaproteobacteria	100	Alphaproteobacteria_incertae_sedis	100	Rhizomicrobium	100	unclassified	NA
Otu000027	C9	Gardening_compost_4_week1	0	10468	Bacteria	100	Proteobacteria	100	Alphaproteobacteria	100	Alphaproteobacteria_incertae_sedis	100	Rhizomicrobium	100	unclassified	NA
Otu000027	D10	Fine_peat-sand_pristine_week1	100	10468	Bacteria	100	Proteobacteria	100	Alphaproteobacteria	100	Alphaproteobacteria_incertae_sedis	100	Rhizomicrobium	100	unclassified	NA
Otu000027	D5	Coarse_peat-sand_2_week12	8	10468	Bacteria	100	Proteobacteria	100	Alphaproteobacteria	100	Alphaproteobacteria_incertae_sedis	100	Rhizomicrobium	100	unclassified	NA
Otu000027	D6	Fine_peat-sand_1_week1	127	10468	Bacteria	100	Proteobacteria	100	Alphaproteobacteria	100	Alphaproteobacteria_incertae_sedis	100	Rhizomicrobium	100	unclassified	NA
Otu000027	D7	Coarse_peat-sand_3_week1	4	10468	Bacteria	100	Proteobacteria	100	Alphaproteobacteria	100	Alphaproteobacteria_incertae_sedis	100	Rhizomicrobium	100	unclassified	NA
Otu000027	D9	Gardening_compost_5_week_1	1	10468	Bacteria	100	Proteobacteria	100	Alphaproteobacteria	100	Alphaproteobacteria_incertae_sedis	100	Rhizomicrobium	100	unclassified	NA
Otu000027	E4	Gardening_compost_1_week12	0	10468	Bacteria	100	Proteobacteria	100	Alphaproteobacteria	100	Alphaproteobacteria_incertae_sedis	100	Rhizomicrobium	100	unclassified	NA
Otu000027	E5	Coarse_peat-sand_3_week12	5	10468	Bacteria	100	Proteobacteria	100	Alphaproteobacteria	100	Alphaproteobacteria_incertae_sedis	100	Rhizomicrobium	100	unclassified	NA
Otu000027	E6	Fine_peat-sand_2_week1	84	10468	Bacteria	100	Proteobacteria	100	Alphaproteobacteria	100	Alphaproteobacteria_incertae_sedis	100	Rhizomicrobium	100	unclassified	NA
Otu000027	E7	Coarse_peat-sand_4_week1	10	10468	Bacteria	100	Proteobacteria	100	Alphaproteobacteria	100	Alphaproteobacteria_incertae_sedis	100	Rhizomicrobium	100	unclassified	NA
Otu000027	E9	Gardening_compost_pristine__week1	0	10468	Bacteria	100	Proteobacteria	100	Alphaproteobacteria	100	Alphaproteobacteria_incertae_sedis	100	Rhizomicrobium	100	unclassified	NA
Otu000027	F4	Gardening_compost_2_week12	0	10468	Bacteria	100	Proteobacteria	100	Alphaproteobacteria	100	Alphaproteobacteria_incertae_sedis	100	Rhizomicrobium	100	unclassified	NA
Otu000027	F5	Coarse_peat-sand_4_week12	4	10468	Bacteria	100	Proteobacteria	100	Alphaproteobacteria	100	Alphaproteobacteria_incertae_sedis	100	Rhizomicrobium	100	unclassified	NA
Otu000027	F6	Fine_peat-sand_3_week1	109	10468	Bacteria	100	Proteobacteria	100	Alphaproteobacteria	100	Alphaproteobacteria_incertae_sedis	100	Rhizomicrobium	100	unclassified	NA
Otu000027	F7	Coarse_peat-sand_pristine_week1	13	10468	Bacteria	100	Proteobacteria	100	Alphaproteobacteria	100	Alphaproteobacteria_incertae_sedis	100	Rhizomicrobium	100	unclassified	NA
Otu000027	F9	Fine_peat-sand_1_week12	59	10468	Bacteria	100	Proteobacteria	100	Alphaproteobacteria	100	Alphaproteobacteria_incertae_sedis	100	Rhizomicrobium	100	unclassified	NA
Otu000027	G4	Gardening_compost_3_week12	0	10468	Bacteria	100	Proteobacteria	100	Alphaproteobacteria	100	Alphaproteobacteria_incertae_sedis	100	Rhizomicrobium	100	unclassified	NA
Otu000027	G5	Coarse_peat-sand_5_week12	6	10468	Bacteria	100	Proteobacteria	100	Alphaproteobacteria	100	Alphaproteobacteria_incertae_sedis	100	Rhizomicrobium	100	unclassified	NA
Otu000027	G6	Fine_peat-sand_4_week1	100	10468	Bacteria	100	Proteobacteria	100	Alphaproteobacteria	100	Alphaproteobacteria_incertae_sedis	100	Rhizomicrobium	100	unclassified	NA
Otu000027	G8	Fine_peat-sand_5_week1	99	10468	Bacteria	100	Proteobacteria	100	Alphaproteobacteria	100	Alphaproteobacteria_incertae_sedis	100	Rhizomicrobium	100	unclassified	NA
Otu000027	G9	Fine_peat-sand_2_week12	64	10468	Bacteria	100	Proteobacteria	100	Alphaproteobacteria	100	Alphaproteobacteria_incertae_sedis	100	Rhizomicrobium	100	unclassified	NA
Otu000027	H4	Gardening_compost_4_week12	0	10468	Bacteria	100	Proteobacteria	100	Alphaproteobacteria	100	Alphaproteobacteria_incertae_sedis	100	Rhizomicrobium	100	unclassified	NA
Otu000027	H5	Coarse_peat-sand_pristine_week12	4	10468	Bacteria	100	Proteobacteria	100	Alphaproteobacteria	100	Alphaproteobacteria_incertae_sedis	100	Rhizomicrobium	100	unclassified	NA
Otu000027	H8	Gardening_compost_1_week1	0	10468	Bacteria	100	Proteobacteria	100	Alphaproteobacteria	100	Alphaproteobacteria_incertae_sedis	100	Rhizomicrobium	100	unclassified	NA
Otu000027	H9	Fine_peat-sand_3_week12	47	10468	Bacteria	100	Proteobacteria	100	Alphaproteobacteria	100	Alphaproteobacteria_incertae_sedis	100	Rhizomicrobium	100	unclassified	NA
Otu000028	A10	Fine_peat-sand_4_week12	109	9418	Bacteria	100	Proteobacteria	100	Gammaproteobacteria	100	Gammaproteobacteria_unclassified	100	Gammaproteobacteria_unclassified	100	unclassified	NA
Otu000028	A5	Gardening_compost_5_week_12	0	9418	Bacteria	100	Proteobacteria	100	Gammaproteobacteria	100	Gammaproteobacteria_unclassified	100	Gammaproteobacteria_unclassified	100	unclassified	NA
Otu000028	A6	Coarse_peat-sand_1_week1	1	9418	Bacteria	100	Proteobacteria	100	Gammaproteobacteria	100	Gammaproteobacteria_unclassified	100	Gammaproteobacteria_unclassified	100	unclassified	NA
Otu000028	A9	Gardening_compost_2_week1	0	9418	Bacteria	100	Proteobacteria	100	Gammaproteobacteria	100	Gammaproteobacteria_unclassified	100	Gammaproteobacteria_unclassified	100	unclassified	NA
Otu000028	B10	Fine_peat-sand_5_week12	0	9418	Bacteria	100	Proteobacteria	100	Gammaproteobacteria	100	Gammaproteobacteria_unclassified	100	Gammaproteobacteria_unclassified	100	unclassified	NA
Otu000028	B5	Gardening_compost_pristine_week12	0	9418	Bacteria	100	Proteobacteria	100	Gammaproteobacteria	100	Gammaproteobacteria_unclassified	100	Gammaproteobacteria_unclassified	100	unclassified	NA
Otu000028	B6	Coarse_peat-sand_2_week1	0	9418	Bacteria	100	Proteobacteria	100	Gammaproteobacteria	100	Gammaproteobacteria_unclassified	100	Gammaproteobacteria_unclassified	100	unclassified	NA
Otu000028	B9	Gardening_compost_3_week1	0	9418	Bacteria	100	Proteobacteria	100	Gammaproteobacteria	100	Gammaproteobacteria_unclassified	100	Gammaproteobacteria_unclassified	100	unclassified	NA
Otu000028	C10	Fine_peat-sand_pristine_week12	62	9418	Bacteria	100	Proteobacteria	100	Gammaproteobacteria	100	Gammaproteobacteria_unclassified	100	Gammaproteobacteria_unclassified	100	unclassified	NA
Otu000028	C5	coarse_peat-sand_1_week12	0	9418	Bacteria	100	Proteobacteria	100	Gammaproteobacteria	100	Gammaproteobacteria_unclassified	100	Gammaproteobacteria_unclassified	100	unclassified	NA
Otu000028	C6	Coarse_peat-sand_5_week1	0	9418	Bacteria	100	Proteobacteria	100	Gammaproteobacteria	100	Gammaproteobacteria_unclassified	100	Gammaproteobacteria_unclassified	100	unclassified	NA
Otu000028	C9	Gardening_compost_4_week1	0	9418	Bacteria	100	Proteobacteria	100	Gammaproteobacteria	100	Gammaproteobacteria_unclassified	100	Gammaproteobacteria_unclassified	100	unclassified	NA
Otu000028	D10	Fine_peat-sand_pristine_week1	8	9418	Bacteria	100	Proteobacteria	100	Gammaproteobacteria	100	Gammaproteobacteria_unclassified	100	Gammaproteobacteria_unclassified	100	unclassified	NA
Otu000028	D5	Coarse_peat-sand_2_week12	0	9418	Bacteria	100	Proteobacteria	100	Gammaproteobacteria	100	Gammaproteobacteria_unclassified	100	Gammaproteobacteria_unclassified	100	unclassified	NA
Otu000028	D6	Fine_peat-sand_1_week1	29	9418	Bacteria	100	Proteobacteria	100	Gammaproteobacteria	100	Gammaproteobacteria_unclassified	100	Gammaproteobacteria_unclassified	100	unclassified	NA
Otu000028	D7	Coarse_peat-sand_3_week1	0	9418	Bacteria	100	Proteobacteria	100	Gammaproteobacteria	100	Gammaproteobacteria_unclassified	100	Gammaproteobacteria_unclassified	100	unclassified	NA
Otu000028	D9	Gardening_compost_5_week_1	0	9418	Bacteria	100	Proteobacteria	100	Gammaproteobacteria	100	Gammaproteobacteria_unclassified	100	Gammaproteobacteria_unclassified	100	unclassified	NA
Otu000028	E4	Gardening_compost_1_week12	0	9418	Bacteria	100	Proteobacteria	100	Gammaproteobacteria	100	Gammaproteobacteria_unclassified	100	Gammaproteobacteria_unclassified	100	unclassified	NA
Otu000028	E5	Coarse_peat-sand_3_week12	0	9418	Bacteria	100	Proteobacteria	100	Gammaproteobacteria	100	Gammaproteobacteria_unclassified	100	Gammaproteobacteria_unclassified	100	unclassified	NA
Otu000028	E6	Fine_peat-sand_2_week1	18	9418	Bacteria	100	Proteobacteria	100	Gammaproteobacteria	100	Gammaproteobacteria_unclassified	100	Gammaproteobacteria_unclassified	100	unclassified	NA
Otu000028	E7	Coarse_peat-sand_4_week1	0	9418	Bacteria	100	Proteobacteria	100	Gammaproteobacteria	100	Gammaproteobacteria_unclassified	100	Gammaproteobacteria_unclassified	100	unclassified	NA
Otu000028	E9	Gardening_compost_pristine__week1	0	9418	Bacteria	100	Proteobacteria	100	Gammaproteobacteria	100	Gammaproteobacteria_unclassified	100	Gammaproteobacteria_unclassified	100	unclassified	NA
Otu000028	F4	Gardening_compost_2_week12	0	9418	Bacteria	100	Proteobacteria	100	Gammaproteobacteria	100	Gammaproteobacteria_unclassified	100	Gammaproteobacteria_unclassified	100	unclassified	NA
Otu000028	F5	Coarse_peat-sand_4_week12	0	9418	Bacteria	100	Proteobacteria	100	Gammaproteobacteria	100	Gammaproteobacteria_unclassified	100	Gammaproteobacteria_unclassified	100	unclassified	NA
Otu000028	F6	Fine_peat-sand_3_week1	19	9418	Bacteria	100	Proteobacteria	100	Gammaproteobacteria	100	Gammaproteobacteria_unclassified	100	Gammaproteobacteria_unclassified	100	unclassified	NA
Otu000028	F7	Coarse_peat-sand_pristine_week1	2	9418	Bacteria	100	Proteobacteria	100	Gammaproteobacteria	100	Gammaproteobacteria_unclassified	100	Gammaproteobacteria_unclassified	100	unclassified	NA
Otu000028	F9	Fine_peat-sand_1_week12	0	9418	Bacteria	100	Proteobacteria	100	Gammaproteobacteria	100	Gammaproteobacteria_unclassified	100	Gammaproteobacteria_unclassified	100	unclassified	NA
Otu000028	G4	Gardening_compost_3_week12	0	9418	Bacteria	100	Proteobacteria	100	Gammaproteobacteria	100	Gammaproteobacteria_unclassified	100	Gammaproteobacteria_unclassified	100	unclassified	NA
Otu000028	G5	Coarse_peat-sand_5_week12	0	9418	Bacteria	100	Proteobacteria	100	Gammaproteobacteria	100	Gammaproteobacteria_unclassified	100	Gammaproteobacteria_unclassified	100	unclassified	NA
Otu000028	G6	Fine_peat-sand_4_week1	31	9418	Bacteria	100	Proteobacteria	100	Gammaproteobacteria	100	Gammaproteobacteria_unclassified	100	Gammaproteobacteria_unclassified	100	unclassified	NA
Otu000028	G8	Fine_peat-sand_5_week1	10	9418	Bacteria	100	Proteobacteria	100	Gammaproteobacteria	100	Gammaproteobacteria_unclassified	100	Gammaproteobacteria_unclassified	100	unclassified	NA
Otu000028	G9	Fine_peat-sand_2_week12	187	9418	Bacteria	100	Proteobacteria	100	Gammaproteobacteria	100	Gammaproteobacteria_unclassified	100	Gammaproteobacteria_unclassified	100	unclassified	NA
Otu000028	H4	Gardening_compost_4_week12	0	9418	Bacteria	100	Proteobacteria	100	Gammaproteobacteria	100	Gammaproteobacteria_unclassified	100	Gammaproteobacteria_unclassified	100	unclassified	NA
Otu000028	H5	Coarse_peat-sand_pristine_week12	0	9418	Bacteria	100	Proteobacteria	100	Gammaproteobacteria	100	Gammaproteobacteria_unclassified	100	Gammaproteobacteria_unclassified	100	unclassified	NA
Otu000028	H8	Gardening_compost_1_week1	0	9418	Bacteria	100	Proteobacteria	100	Gammaproteobacteria	100	Gammaproteobacteria_unclassified	100	Gammaproteobacteria_unclassified	100	unclassified	NA
Otu000028	H9	Fine_peat-sand_3_week12	84	9418	Bacteria	100	Proteobacteria	100	Gammaproteobacteria	100	Gammaproteobacteria_unclassified	100	Gammaproteobacteria_unclassified	100	unclassified	NA
Otu000029	A10	Fine_peat-sand_4_week12	59	9400	Bacteria	100	Actinobacteria	100	Actinobacteria	100	Actinomycetales	100	Microbacteriaceae	100	unclassified	NA
Otu000029	A5	Gardening_compost_5_week_12	15	9400	Bacteria	100	Actinobacteria	100	Actinobacteria	100	Actinomycetales	100	Microbacteriaceae	100	unclassified	NA
Otu000029	A6	Coarse_peat-sand_1_week1	0	9400	Bacteria	100	Actinobacteria	100	Actinobacteria	100	Actinomycetales	100	Microbacteriaceae	100	unclassified	NA
Otu000029	A9	Gardening_compost_2_week1	8	9400	Bacteria	100	Actinobacteria	100	Actinobacteria	100	Actinomycetales	100	Microbacteriaceae	100	unclassified	NA
Otu000029	B10	Fine_peat-sand_5_week12	55	9400	Bacteria	100	Actinobacteria	100	Actinobacteria	100	Actinomycetales	100	Microbacteriaceae	100	unclassified	NA
Otu000029	B5	Gardening_compost_pristine_week12	13	9400	Bacteria	100	Actinobacteria	100	Actinobacteria	100	Actinomycetales	100	Microbacteriaceae	100	unclassified	NA
Otu000029	B6	Coarse_peat-sand_2_week1	7	9400	Bacteria	100	Actinobacteria	100	Actinobacteria	100	Actinomycetales	100	Microbacteriaceae	100	unclassified	NA
Otu000029	B9	Gardening_compost_3_week1	20	9400	Bacteria	100	Actinobacteria	100	Actinobacteria	100	Actinomycetales	100	Microbacteriaceae	100	unclassified	NA
Otu000029	C10	Fine_peat-sand_pristine_week12	48	9400	Bacteria	100	Actinobacteria	100	Actinobacteria	100	Actinomycetales	100	Microbacteriaceae	100	unclassified	NA
Otu000029	C5	coarse_peat-sand_1_week12	6	9400	Bacteria	100	Actinobacteria	100	Actinobacteria	100	Actinomycetales	100	Microbacteriaceae	100	unclassified	NA
Otu000029	C6	Coarse_peat-sand_5_week1	0	9400	Bacteria	100	Actinobacteria	100	Actinobacteria	100	Actinomycetales	100	Microbacteriaceae	100	unclassified	NA
Otu000029	C9	Gardening_compost_4_week1	14	9400	Bacteria	100	Actinobacteria	100	Actinobacteria	100	Actinomycetales	100	Microbacteriaceae	100	unclassified	NA
Otu000029	D10	Fine_peat-sand_pristine_week1	26	9400	Bacteria	100	Actinobacteria	100	Actinobacteria	100	Actinomycetales	100	Microbacteriaceae	100	unclassified	NA
Otu000029	D5	Coarse_peat-sand_2_week12	0	9400	Bacteria	100	Actinobacteria	100	Actinobacteria	100	Actinomycetales	100	Microbacteriaceae	100	unclassified	NA
Otu000029	D6	Fine_peat-sand_1_week1	30	9400	Bacteria	100	Actinobacteria	100	Actinobacteria	100	Actinomycetales	100	Microbacteriaceae	100	unclassified	NA
Otu000029	D7	Coarse_peat-sand_3_week1	0	9400	Bacteria	100	Actinobacteria	100	Actinobacteria	100	Actinomycetales	100	Microbacteriaceae	100	unclassified	NA
Otu000029	D9	Gardening_compost_5_week_1	18	9400	Bacteria	100	Actinobacteria	100	Actinobacteria	100	Actinomycetales	100	Microbacteriaceae	100	unclassified	NA
Otu000029	E4	Gardening_compost_1_week12	19	9400	Bacteria	100	Actinobacteria	100	Actinobacteria	100	Actinomycetales	100	Microbacteriaceae	100	unclassified	NA
Otu000029	E5	Coarse_peat-sand_3_week12	2	9400	Bacteria	100	Actinobacteria	100	Actinobacteria	100	Actinomycetales	100	Microbacteriaceae	100	unclassified	NA
Otu000029	E6	Fine_peat-sand_2_week1	54	9400	Bacteria	100	Actinobacteria	100	Actinobacteria	100	Actinomycetales	100	Microbacteriaceae	100	unclassified	NA
Otu000029	E7	Coarse_peat-sand_4_week1	6	9400	Bacteria	100	Actinobacteria	100	Actinobacteria	100	Actinomycetales	100	Microbacteriaceae	100	unclassified	NA
Otu000029	E9	Gardening_compost_pristine__week1	17	9400	Bacteria	100	Actinobacteria	100	Actinobacteria	100	Actinomycetales	100	Microbacteriaceae	100	unclassified	NA
Otu000029	F4	Gardening_compost_2_week12	10	9400	Bacteria	100	Actinobacteria	100	Actinobacteria	100	Actinomycetales	100	Microbacteriaceae	100	unclassified	NA
Otu000029	F5	Coarse_peat-sand_4_week12	1	9400	Bacteria	100	Actinobacteria	100	Actinobacteria	100	Actinomycetales	100	Microbacteriaceae	100	unclassified	NA
Otu000029	F6	Fine_peat-sand_3_week1	61	9400	Bacteria	100	Actinobacteria	100	Actinobacteria	100	Actinomycetales	100	Microbacteriaceae	100	unclassified	NA
Otu000029	F7	Coarse_peat-sand_pristine_week1	0	9400	Bacteria	100	Actinobacteria	100	Actinobacteria	100	Actinomycetales	100	Microbacteriaceae	100	unclassified	NA
Otu000029	F9	Fine_peat-sand_1_week12	58	9400	Bacteria	100	Actinobacteria	100	Actinobacteria	100	Actinomycetales	100	Microbacteriaceae	100	unclassified	NA
Otu000029	G4	Gardening_compost_3_week12	12	9400	Bacteria	100	Actinobacteria	100	Actinobacteria	100	Actinomycetales	100	Microbacteriaceae	100	unclassified	NA
Otu000029	G5	Coarse_peat-sand_5_week12	5	9400	Bacteria	100	Actinobacteria	100	Actinobacteria	100	Actinomycetales	100	Microbacteriaceae	100	unclassified	NA
Otu000029	G6	Fine_peat-sand_4_week1	67	9400	Bacteria	100	Actinobacteria	100	Actinobacteria	100	Actinomycetales	100	Microbacteriaceae	100	unclassified	NA
Otu000029	G8	Fine_peat-sand_5_week1	58	9400	Bacteria	100	Actinobacteria	100	Actinobacteria	100	Actinomycetales	100	Microbacteriaceae	100	unclassified	NA
Otu000029	G9	Fine_peat-sand_2_week12	48	9400	Bacteria	100	Actinobacteria	100	Actinobacteria	100	Actinomycetales	100	Microbacteriaceae	100	unclassified	NA
Otu000029	H4	Gardening_compost_4_week12	19	9400	Bacteria	100	Actinobacteria	100	Actinobacteria	100	Actinomycetales	100	Microbacteriaceae	100	unclassified	NA
Otu000029	H5	Coarse_peat-sand_pristine_week12	0	9400	Bacteria	100	Actinobacteria	100	Actinobacteria	100	Actinomycetales	100	Microbacteriaceae	100	unclassified	NA
Otu000029	H8	Gardening_compost_1_week1	18	9400	Bacteria	100	Actinobacteria	100	Actinobacteria	100	Actinomycetales	100	Microbacteriaceae	100	unclassified	NA
Otu000029	H9	Fine_peat-sand_3_week12	49	9400	Bacteria	100	Actinobacteria	100	Actinobacteria	100	Actinomycetales	100	Microbacteriaceae	100	unclassified	NA
Otu000030	A10	Fine_peat-sand_4_week12	62	9331	Bacteria	100	Bacteroidetes	100	Sphingobacteriia	100	Sphingobacteriales	100	Chitinophagaceae	100	unclassified	NA
Otu000030	A5	Gardening_compost_5_week_12	0	9331	Bacteria	100	Bacteroidetes	100	Sphingobacteriia	100	Sphingobacteriales	100	Chitinophagaceae	100	unclassified	NA
Otu000030	A6	Coarse_peat-sand_1_week1	6	9331	Bacteria	100	Bacteroidetes	100	Sphingobacteriia	100	Sphingobacteriales	100	Chitinophagaceae	100	unclassified	NA
Otu000030	A9	Gardening_compost_2_week1	0	9331	Bacteria	100	Bacteroidetes	100	Sphingobacteriia	100	Sphingobacteriales	100	Chitinophagaceae	100	unclassified	NA
Otu000030	B10	Fine_peat-sand_5_week12	41	9331	Bacteria	100	Bacteroidetes	100	Sphingobacteriia	100	Sphingobacteriales	100	Chitinophagaceae	100	unclassified	NA
Otu000030	B5	Gardening_compost_pristine_week12	0	9331	Bacteria	100	Bacteroidetes	100	Sphingobacteriia	100	Sphingobacteriales	100	Chitinophagaceae	100	unclassified	NA
Otu000030	B6	Coarse_peat-sand_2_week1	5	9331	Bacteria	100	Bacteroidetes	100	Sphingobacteriia	100	Sphingobacteriales	100	Chitinophagaceae	100	unclassified	NA
Otu000030	B9	Gardening_compost_3_week1	1	9331	Bacteria	100	Bacteroidetes	100	Sphingobacteriia	100	Sphingobacteriales	100	Chitinophagaceae	100	unclassified	NA
Otu000030	C10	Fine_peat-sand_pristine_week12	50	9331	Bacteria	100	Bacteroidetes	100	Sphingobacteriia	100	Sphingobacteriales	100	Chitinophagaceae	100	unclassified	NA
Otu000030	C5	coarse_peat-sand_1_week12	2	9331	Bacteria	100	Bacteroidetes	100	Sphingobacteriia	100	Sphingobacteriales	100	Chitinophagaceae	100	unclassified	NA
Otu000030	C6	Coarse_peat-sand_5_week1	10	9331	Bacteria	100	Bacteroidetes	100	Sphingobacteriia	100	Sphingobacteriales	100	Chitinophagaceae	100	unclassified	NA
Otu000030	C9	Gardening_compost_4_week1	0	9331	Bacteria	100	Bacteroidetes	100	Sphingobacteriia	100	Sphingobacteriales	100	Chitinophagaceae	100	unclassified	NA
Otu000030	D10	Fine_peat-sand_pristine_week1	71	9331	Bacteria	100	Bacteroidetes	100	Sphingobacteriia	100	Sphingobacteriales	100	Chitinophagaceae	100	unclassified	NA
Otu000030	D5	Coarse_peat-sand_2_week12	1	9331	Bacteria	100	Bacteroidetes	100	Sphingobacteriia	100	Sphingobacteriales	100	Chitinophagaceae	100	unclassified	NA
Otu000030	D6	Fine_peat-sand_1_week1	82	9331	Bacteria	100	Bacteroidetes	100	Sphingobacteriia	100	Sphingobacteriales	100	Chitinophagaceae	100	unclassified	NA
Otu000030	D7	Coarse_peat-sand_3_week1	5	9331	Bacteria	100	Bacteroidetes	100	Sphingobacteriia	100	Sphingobacteriales	100	Chitinophagaceae	100	unclassified	NA
Otu000030	D9	Gardening_compost_5_week_1	0	9331	Bacteria	100	Bacteroidetes	100	Sphingobacteriia	100	Sphingobacteriales	100	Chitinophagaceae	100	unclassified	NA
Otu000030	E4	Gardening_compost_1_week12	0	9331	Bacteria	100	Bacteroidetes	100	Sphingobacteriia	100	Sphingobacteriales	100	Chitinophagaceae	100	unclassified	NA
Otu000030	E5	Coarse_peat-sand_3_week12	1	9331	Bacteria	100	Bacteroidetes	100	Sphingobacteriia	100	Sphingobacteriales	100	Chitinophagaceae	100	unclassified	NA
Otu000030	E6	Fine_peat-sand_2_week1	64	9331	Bacteria	100	Bacteroidetes	100	Sphingobacteriia	100	Sphingobacteriales	100	Chitinophagaceae	100	unclassified	NA
Otu000030	E7	Coarse_peat-sand_4_week1	4	9331	Bacteria	100	Bacteroidetes	100	Sphingobacteriia	100	Sphingobacteriales	100	Chitinophagaceae	100	unclassified	NA
Otu000030	E9	Gardening_compost_pristine__week1	0	9331	Bacteria	100	Bacteroidetes	100	Sphingobacteriia	100	Sphingobacteriales	100	Chitinophagaceae	100	unclassified	NA
Otu000030	F4	Gardening_compost_2_week12	1	9331	Bacteria	100	Bacteroidetes	100	Sphingobacteriia	100	Sphingobacteriales	100	Chitinophagaceae	100	unclassified	NA
Otu000030	F5	Coarse_peat-sand_4_week12	0	9331	Bacteria	100	Bacteroidetes	100	Sphingobacteriia	100	Sphingobacteriales	100	Chitinophagaceae	100	unclassified	NA
Otu000030	F6	Fine_peat-sand_3_week1	62	9331	Bacteria	100	Bacteroidetes	100	Sphingobacteriia	100	Sphingobacteriales	100	Chitinophagaceae	100	unclassified	NA
Otu000030	F7	Coarse_peat-sand_pristine_week1	5	9331	Bacteria	100	Bacteroidetes	100	Sphingobacteriia	100	Sphingobacteriales	100	Chitinophagaceae	100	unclassified	NA
Otu000030	F9	Fine_peat-sand_1_week12	54	9331	Bacteria	100	Bacteroidetes	100	Sphingobacteriia	100	Sphingobacteriales	100	Chitinophagaceae	100	unclassified	NA
Otu000030	G4	Gardening_compost_3_week12	0	9331	Bacteria	100	Bacteroidetes	100	Sphingobacteriia	100	Sphingobacteriales	100	Chitinophagaceae	100	unclassified	NA
Otu000030	G5	Coarse_peat-sand_5_week12	0	9331	Bacteria	100	Bacteroidetes	100	Sphingobacteriia	100	Sphingobacteriales	100	Chitinophagaceae	100	unclassified	NA
Otu000030	G6	Fine_peat-sand_4_week1	81	9331	Bacteria	100	Bacteroidetes	100	Sphingobacteriia	100	Sphingobacteriales	100	Chitinophagaceae	100	unclassified	NA
Otu000030	G8	Fine_peat-sand_5_week1	66	9331	Bacteria	100	Bacteroidetes	100	Sphingobacteriia	100	Sphingobacteriales	100	Chitinophagaceae	100	unclassified	NA
Otu000030	G9	Fine_peat-sand_2_week12	48	9331	Bacteria	100	Bacteroidetes	100	Sphingobacteriia	100	Sphingobacteriales	100	Chitinophagaceae	100	unclassified	NA
Otu000030	H4	Gardening_compost_4_week12	2	9331	Bacteria	100	Bacteroidetes	100	Sphingobacteriia	100	Sphingobacteriales	100	Chitinophagaceae	100	unclassified	NA
Otu000030	H5	Coarse_peat-sand_pristine_week12	0	9331	Bacteria	100	Bacteroidetes	100	Sphingobacteriia	100	Sphingobacteriales	100	Chitinophagaceae	100	unclassified	NA
Otu000030	H8	Gardening_compost_1_week1	0	9331	Bacteria	100	Bacteroidetes	100	Sphingobacteriia	100	Sphingobacteriales	100	Chitinophagaceae	100	unclassified	NA
Otu000030	H9	Fine_peat-sand_3_week12	69	9331	Bacteria	100	Bacteroidetes	100	Sphingobacteriia	100	Sphingobacteriales	100	Chitinophagaceae	100	unclassified	NA
Otu000031	A10	Fine_peat-sand_4_week12	57	8968	Bacteria	100	Proteobacteria	100	Alphaproteobacteria	100	Alphaproteobacteria_incertae_sedis	100	Rhizomicrobium	100	unclassified	NA
Otu000031	A5	Gardening_compost_5_week_12	0	8968	Bacteria	100	Proteobacteria	100	Alphaproteobacteria	100	Alphaproteobacteria_incertae_sedis	100	Rhizomicrobium	100	unclassified	NA
Otu000031	A6	Coarse_peat-sand_1_week1	12	8968	Bacteria	100	Proteobacteria	100	Alphaproteobacteria	100	Alphaproteobacteria_incertae_sedis	100	Rhizomicrobium	100	unclassified	NA
Otu000031	A9	Gardening_compost_2_week1	2	8968	Bacteria	100	Proteobacteria	100	Alphaproteobacteria	100	Alphaproteobacteria_incertae_sedis	100	Rhizomicrobium	100	unclassified	NA
Otu000031	B10	Fine_peat-sand_5_week12	37	8968	Bacteria	100	Proteobacteria	100	Alphaproteobacteria	100	Alphaproteobacteria_incertae_sedis	100	Rhizomicrobium	100	unclassified	NA
Otu000031	B5	Gardening_compost_pristine_week12	0	8968	Bacteria	100	Proteobacteria	100	Alphaproteobacteria	100	Alphaproteobacteria_incertae_sedis	100	Rhizomicrobium	100	unclassified	NA
Otu000031	B6	Coarse_peat-sand_2_week1	19	8968	Bacteria	100	Proteobacteria	100	Alphaproteobacteria	100	Alphaproteobacteria_incertae_sedis	100	Rhizomicrobium	100	unclassified	NA
Otu000031	B9	Gardening_compost_3_week1	1	8968	Bacteria	100	Proteobacteria	100	Alphaproteobacteria	100	Alphaproteobacteria_incertae_sedis	100	Rhizomicrobium	100	unclassified	NA
Otu000031	C10	Fine_peat-sand_pristine_week12	57	8968	Bacteria	100	Proteobacteria	100	Alphaproteobacteria	100	Alphaproteobacteria_incertae_sedis	100	Rhizomicrobium	100	unclassified	NA
Otu000031	C5	coarse_peat-sand_1_week12	4	8968	Bacteria	100	Proteobacteria	100	Alphaproteobacteria	100	Alphaproteobacteria_incertae_sedis	100	Rhizomicrobium	100	unclassified	NA
Otu000031	C6	Coarse_peat-sand_5_week1	25	8968	Bacteria	100	Proteobacteria	100	Alphaproteobacteria	100	Alphaproteobacteria_incertae_sedis	100	Rhizomicrobium	100	unclassified	NA
Otu000031	C9	Gardening_compost_4_week1	0	8968	Bacteria	100	Proteobacteria	100	Alphaproteobacteria	100	Alphaproteobacteria_incertae_sedis	100	Rhizomicrobium	100	unclassified	NA
Otu000031	D10	Fine_peat-sand_pristine_week1	74	8968	Bacteria	100	Proteobacteria	100	Alphaproteobacteria	100	Alphaproteobacteria_incertae_sedis	100	Rhizomicrobium	100	unclassified	NA
Otu000031	D5	Coarse_peat-sand_2_week12	3	8968	Bacteria	100	Proteobacteria	100	Alphaproteobacteria	100	Alphaproteobacteria_incertae_sedis	100	Rhizomicrobium	100	unclassified	NA
Otu000031	D6	Fine_peat-sand_1_week1	59	8968	Bacteria	100	Proteobacteria	100	Alphaproteobacteria	100	Alphaproteobacteria_incertae_sedis	100	Rhizomicrobium	100	unclassified	NA
Otu000031	D7	Coarse_peat-sand_3_week1	20	8968	Bacteria	100	Proteobacteria	100	Alphaproteobacteria	100	Alphaproteobacteria_incertae_sedis	100	Rhizomicrobium	100	unclassified	NA
Otu000031	D9	Gardening_compost_5_week_1	0	8968	Bacteria	100	Proteobacteria	100	Alphaproteobacteria	100	Alphaproteobacteria_incertae_sedis	100	Rhizomicrobium	100	unclassified	NA
Otu000031	E4	Gardening_compost_1_week12	0	8968	Bacteria	100	Proteobacteria	100	Alphaproteobacteria	100	Alphaproteobacteria_incertae_sedis	100	Rhizomicrobium	100	unclassified	NA
Otu000031	E5	Coarse_peat-sand_3_week12	8	8968	Bacteria	100	Proteobacteria	100	Alphaproteobacteria	100	Alphaproteobacteria_incertae_sedis	100	Rhizomicrobium	100	unclassified	NA
Otu000031	E6	Fine_peat-sand_2_week1	43	8968	Bacteria	100	Proteobacteria	100	Alphaproteobacteria	100	Alphaproteobacteria_incertae_sedis	100	Rhizomicrobium	100	unclassified	NA
Otu000031	E7	Coarse_peat-sand_4_week1	17	8968	Bacteria	100	Proteobacteria	100	Alphaproteobacteria	100	Alphaproteobacteria_incertae_sedis	100	Rhizomicrobium	100	unclassified	NA
Otu000031	E9	Gardening_compost_pristine__week1	0	8968	Bacteria	100	Proteobacteria	100	Alphaproteobacteria	100	Alphaproteobacteria_incertae_sedis	100	Rhizomicrobium	100	unclassified	NA
Otu000031	F4	Gardening_compost_2_week12	0	8968	Bacteria	100	Proteobacteria	100	Alphaproteobacteria	100	Alphaproteobacteria_incertae_sedis	100	Rhizomicrobium	100	unclassified	NA
Otu000031	F5	Coarse_peat-sand_4_week12	0	8968	Bacteria	100	Proteobacteria	100	Alphaproteobacteria	100	Alphaproteobacteria_incertae_sedis	100	Rhizomicrobium	100	unclassified	NA
Otu000031	F6	Fine_peat-sand_3_week1	86	8968	Bacteria	100	Proteobacteria	100	Alphaproteobacteria	100	Alphaproteobacteria_incertae_sedis	100	Rhizomicrobium	100	unclassified	NA
Otu000031	F7	Coarse_peat-sand_pristine_week1	13	8968	Bacteria	100	Proteobacteria	100	Alphaproteobacteria	100	Alphaproteobacteria_incertae_sedis	100	Rhizomicrobium	100	unclassified	NA
Otu000031	F9	Fine_peat-sand_1_week12	65	8968	Bacteria	100	Proteobacteria	100	Alphaproteobacteria	100	Alphaproteobacteria_incertae_sedis	100	Rhizomicrobium	100	unclassified	NA
Otu000031	G4	Gardening_compost_3_week12	0	8968	Bacteria	100	Proteobacteria	100	Alphaproteobacteria	100	Alphaproteobacteria_incertae_sedis	100	Rhizomicrobium	100	unclassified	NA
Otu000031	G5	Coarse_peat-sand_5_week12	5	8968	Bacteria	100	Proteobacteria	100	Alphaproteobacteria	100	Alphaproteobacteria_incertae_sedis	100	Rhizomicrobium	100	unclassified	NA
Otu000031	G6	Fine_peat-sand_4_week1	52	8968	Bacteria	100	Proteobacteria	100	Alphaproteobacteria	100	Alphaproteobacteria_incertae_sedis	100	Rhizomicrobium	100	unclassified	NA
Otu000031	G8	Fine_peat-sand_5_week1	53	8968	Bacteria	100	Proteobacteria	100	Alphaproteobacteria	100	Alphaproteobacteria_incertae_sedis	100	Rhizomicrobium	100	unclassified	NA
Otu000031	G9	Fine_peat-sand_2_week12	37	8968	Bacteria	100	Proteobacteria	100	Alphaproteobacteria	100	Alphaproteobacteria_incertae_sedis	100	Rhizomicrobium	100	unclassified	NA
Otu000031	H4	Gardening_compost_4_week12	0	8968	Bacteria	100	Proteobacteria	100	Alphaproteobacteria	100	Alphaproteobacteria_incertae_sedis	100	Rhizomicrobium	100	unclassified	NA
Otu000031	H5	Coarse_peat-sand_pristine_week12	2	8968	Bacteria	100	Proteobacteria	100	Alphaproteobacteria	100	Alphaproteobacteria_incertae_sedis	100	Rhizomicrobium	100	unclassified	NA
Otu000031	H8	Gardening_compost_1_week1	0	8968	Bacteria	100	Proteobacteria	100	Alphaproteobacteria	100	Alphaproteobacteria_incertae_sedis	100	Rhizomicrobium	100	unclassified	NA
Otu000031	H9	Fine_peat-sand_3_week12	50	8968	Bacteria	100	Proteobacteria	100	Alphaproteobacteria	100	Alphaproteobacteria_incertae_sedis	100	Rhizomicrobium	100	unclassified	NA
Otu000032	A10	Fine_peat-sand_4_week12	45	8576	Bacteria	100	Proteobacteria	100	Alphaproteobacteria	100	Rhizobiales	100	Rhizobiales_unclassified	100	unclassified	NA
Otu000032	A5	Gardening_compost_5_week_12	2	8576	Bacteria	100	Proteobacteria	100	Alphaproteobacteria	100	Rhizobiales	100	Rhizobiales_unclassified	100	unclassified	NA
Otu000032	A6	Coarse_peat-sand_1_week1	27	8576	Bacteria	100	Proteobacteria	100	Alphaproteobacteria	100	Rhizobiales	100	Rhizobiales_unclassified	100	unclassified	NA
Otu000032	A9	Gardening_compost_2_week1	3	8576	Bacteria	100	Proteobacteria	100	Alphaproteobacteria	100	Rhizobiales	100	Rhizobiales_unclassified	100	unclassified	NA
Otu000032	B10	Fine_peat-sand_5_week12	39	8576	Bacteria	100	Proteobacteria	100	Alphaproteobacteria	100	Rhizobiales	100	Rhizobiales_unclassified	100	unclassified	NA
Otu000032	B5	Gardening_compost_pristine_week12	0	8576	Bacteria	100	Proteobacteria	100	Alphaproteobacteria	100	Rhizobiales	100	Rhizobiales_unclassified	100	unclassified	NA
Otu000032	B6	Coarse_peat-sand_2_week1	35	8576	Bacteria	100	Proteobacteria	100	Alphaproteobacteria	100	Rhizobiales	100	Rhizobiales_unclassified	100	unclassified	NA
Otu000032	B9	Gardening_compost_3_week1	0	8576	Bacteria	100	Proteobacteria	100	Alphaproteobacteria	100	Rhizobiales	100	Rhizobiales_unclassified	100	unclassified	NA
Otu000032	C10	Fine_peat-sand_pristine_week12	41	8576	Bacteria	100	Proteobacteria	100	Alphaproteobacteria	100	Rhizobiales	100	Rhizobiales_unclassified	100	unclassified	NA
Otu000032	C5	coarse_peat-sand_1_week12	35	8576	Bacteria	100	Proteobacteria	100	Alphaproteobacteria	100	Rhizobiales	100	Rhizobiales_unclassified	100	unclassified	NA
Otu000032	C6	Coarse_peat-sand_5_week1	37	8576	Bacteria	100	Proteobacteria	100	Alphaproteobacteria	100	Rhizobiales	100	Rhizobiales_unclassified	100	unclassified	NA
Otu000032	C9	Gardening_compost_4_week1	3	8576	Bacteria	100	Proteobacteria	100	Alphaproteobacteria	100	Rhizobiales	100	Rhizobiales_unclassified	100	unclassified	NA
Otu000032	D10	Fine_peat-sand_pristine_week1	23	8576	Bacteria	100	Proteobacteria	100	Alphaproteobacteria	100	Rhizobiales	100	Rhizobiales_unclassified	100	unclassified	NA
Otu000032	D5	Coarse_peat-sand_2_week12	27	8576	Bacteria	100	Proteobacteria	100	Alphaproteobacteria	100	Rhizobiales	100	Rhizobiales_unclassified	100	unclassified	NA
Otu000032	D6	Fine_peat-sand_1_week1	70	8576	Bacteria	100	Proteobacteria	100	Alphaproteobacteria	100	Rhizobiales	100	Rhizobiales_unclassified	100	unclassified	NA
Otu000032	D7	Coarse_peat-sand_3_week1	20	8576	Bacteria	100	Proteobacteria	100	Alphaproteobacteria	100	Rhizobiales	100	Rhizobiales_unclassified	100	unclassified	NA
Otu000032	D9	Gardening_compost_5_week_1	3	8576	Bacteria	100	Proteobacteria	100	Alphaproteobacteria	100	Rhizobiales	100	Rhizobiales_unclassified	100	unclassified	NA
Otu000032	E4	Gardening_compost_1_week12	1	8576	Bacteria	100	Proteobacteria	100	Alphaproteobacteria	100	Rhizobiales	100	Rhizobiales_unclassified	100	unclassified	NA
Otu000032	E5	Coarse_peat-sand_3_week12	41	8576	Bacteria	100	Proteobacteria	100	Alphaproteobacteria	100	Rhizobiales	100	Rhizobiales_unclassified	100	unclassified	NA
Otu000032	E6	Fine_peat-sand_2_week1	67	8576	Bacteria	100	Proteobacteria	100	Alphaproteobacteria	100	Rhizobiales	100	Rhizobiales_unclassified	100	unclassified	NA
Otu000032	E7	Coarse_peat-sand_4_week1	27	8576	Bacteria	100	Proteobacteria	100	Alphaproteobacteria	100	Rhizobiales	100	Rhizobiales_unclassified	100	unclassified	NA
Otu000032	E9	Gardening_compost_pristine__week1	2	8576	Bacteria	100	Proteobacteria	100	Alphaproteobacteria	100	Rhizobiales	100	Rhizobiales_unclassified	100	unclassified	NA
Otu000032	F4	Gardening_compost_2_week12	4	8576	Bacteria	100	Proteobacteria	100	Alphaproteobacteria	100	Rhizobiales	100	Rhizobiales_unclassified	100	unclassified	NA
Otu000032	F5	Coarse_peat-sand_4_week12	29	8576	Bacteria	100	Proteobacteria	100	Alphaproteobacteria	100	Rhizobiales	100	Rhizobiales_unclassified	100	unclassified	NA
Otu000032	F6	Fine_peat-sand_3_week1	77	8576	Bacteria	100	Proteobacteria	100	Alphaproteobacteria	100	Rhizobiales	100	Rhizobiales_unclassified	100	unclassified	NA
Otu000032	F7	Coarse_peat-sand_pristine_week1	24	8576	Bacteria	100	Proteobacteria	100	Alphaproteobacteria	100	Rhizobiales	100	Rhizobiales_unclassified	100	unclassified	NA
Otu000032	F9	Fine_peat-sand_1_week12	35	8576	Bacteria	100	Proteobacteria	100	Alphaproteobacteria	100	Rhizobiales	100	Rhizobiales_unclassified	100	unclassified	NA
Otu000032	G4	Gardening_compost_3_week12	1	8576	Bacteria	100	Proteobacteria	100	Alphaproteobacteria	100	Rhizobiales	100	Rhizobiales_unclassified	100	unclassified	NA
Otu000032	G5	Coarse_peat-sand_5_week12	36	8576	Bacteria	100	Proteobacteria	100	Alphaproteobacteria	100	Rhizobiales	100	Rhizobiales_unclassified	100	unclassified	NA
Otu000032	G6	Fine_peat-sand_4_week1	76	8576	Bacteria	100	Proteobacteria	100	Alphaproteobacteria	100	Rhizobiales	100	Rhizobiales_unclassified	100	unclassified	NA
Otu000032	G8	Fine_peat-sand_5_week1	75	8576	Bacteria	100	Proteobacteria	100	Alphaproteobacteria	100	Rhizobiales	100	Rhizobiales_unclassified	100	unclassified	NA
Otu000032	G9	Fine_peat-sand_2_week12	34	8576	Bacteria	100	Proteobacteria	100	Alphaproteobacteria	100	Rhizobiales	100	Rhizobiales_unclassified	100	unclassified	NA
Otu000032	H4	Gardening_compost_4_week12	2	8576	Bacteria	100	Proteobacteria	100	Alphaproteobacteria	100	Rhizobiales	100	Rhizobiales_unclassified	100	unclassified	NA
Otu000032	H5	Coarse_peat-sand_pristine_week12	25	8576	Bacteria	100	Proteobacteria	100	Alphaproteobacteria	100	Rhizobiales	100	Rhizobiales_unclassified	100	unclassified	NA
Otu000032	H8	Gardening_compost_1_week1	3	8576	Bacteria	100	Proteobacteria	100	Alphaproteobacteria	100	Rhizobiales	100	Rhizobiales_unclassified	100	unclassified	NA
Otu000032	H9	Fine_peat-sand_3_week12	43	8576	Bacteria	100	Proteobacteria	100	Alphaproteobacteria	100	Rhizobiales	100	Rhizobiales_unclassified	100	unclassified	NA
Otu000034	A10	Fine_peat-sand_4_week12	4	8003	Bacteria	100	Verrucomicrobia	100	Opitutae	100	Opitutales	100	Opitutaceae	100	Opitutus	100
Otu000034	A5	Gardening_compost_5_week_12	50	8003	Bacteria	100	Verrucomicrobia	100	Opitutae	100	Opitutales	100	Opitutaceae	100	Opitutus	100
Otu000034	A6	Coarse_peat-sand_1_week1	1	8003	Bacteria	100	Verrucomicrobia	100	Opitutae	100	Opitutales	100	Opitutaceae	100	Opitutus	100
Otu000034	A9	Gardening_compost_2_week1	36	8003	Bacteria	100	Verrucomicrobia	100	Opitutae	100	Opitutales	100	Opitutaceae	100	Opitutus	100
Otu000034	B10	Fine_peat-sand_5_week12	11	8003	Bacteria	100	Verrucomicrobia	100	Opitutae	100	Opitutales	100	Opitutaceae	100	Opitutus	100
Otu000034	B5	Gardening_compost_pristine_week12	66	8003	Bacteria	100	Verrucomicrobia	100	Opitutae	100	Opitutales	100	Opitutaceae	100	Opitutus	100
Otu000034	B6	Coarse_peat-sand_2_week1	66	8003	Bacteria	100	Verrucomicrobia	100	Opitutae	100	Opitutales	100	Opitutaceae	100	Opitutus	100
Otu000034	B9	Gardening_compost_3_week1	36	8003	Bacteria	100	Verrucomicrobia	100	Opitutae	100	Opitutales	100	Opitutaceae	100	Opitutus	100
Otu000034	C10	Fine_peat-sand_pristine_week12	4	8003	Bacteria	100	Verrucomicrobia	100	Opitutae	100	Opitutales	100	Opitutaceae	100	Opitutus	100
Otu000034	C5	coarse_peat-sand_1_week12	57	8003	Bacteria	100	Verrucomicrobia	100	Opitutae	100	Opitutales	100	Opitutaceae	100	Opitutus	100
Otu000034	C6	Coarse_peat-sand_5_week1	85	8003	Bacteria	100	Verrucomicrobia	100	Opitutae	100	Opitutales	100	Opitutaceae	100	Opitutus	100
Otu000034	C9	Gardening_compost_4_week1	40	8003	Bacteria	100	Verrucomicrobia	100	Opitutae	100	Opitutales	100	Opitutaceae	100	Opitutus	100
Otu000034	D10	Fine_peat-sand_pristine_week1	6	8003	Bacteria	100	Verrucomicrobia	100	Opitutae	100	Opitutales	100	Opitutaceae	100	Opitutus	100
Otu000034	D5	Coarse_peat-sand_2_week12	3	8003	Bacteria	100	Verrucomicrobia	100	Opitutae	100	Opitutales	100	Opitutaceae	100	Opitutus	100
Otu000034	D6	Fine_peat-sand_1_week1	2	8003	Bacteria	100	Verrucomicrobia	100	Opitutae	100	Opitutales	100	Opitutaceae	100	Opitutus	100
Otu000034	D7	Coarse_peat-sand_3_week1	32	8003	Bacteria	100	Verrucomicrobia	100	Opitutae	100	Opitutales	100	Opitutaceae	100	Opitutus	100
Otu000034	D9	Gardening_compost_5_week_1	19	8003	Bacteria	100	Verrucomicrobia	100	Opitutae	100	Opitutales	100	Opitutaceae	100	Opitutus	100
Otu000034	E4	Gardening_compost_1_week12	51	8003	Bacteria	100	Verrucomicrobia	100	Opitutae	100	Opitutales	100	Opitutaceae	100	Opitutus	100
Otu000034	E5	Coarse_peat-sand_3_week12	26	8003	Bacteria	100	Verrucomicrobia	100	Opitutae	100	Opitutales	100	Opitutaceae	100	Opitutus	100
Otu000034	E6	Fine_peat-sand_2_week1	0	8003	Bacteria	100	Verrucomicrobia	100	Opitutae	100	Opitutales	100	Opitutaceae	100	Opitutus	100
Otu000034	E7	Coarse_peat-sand_4_week1	75	8003	Bacteria	100	Verrucomicrobia	100	Opitutae	100	Opitutales	100	Opitutaceae	100	Opitutus	100
Otu000034	E9	Gardening_compost_pristine__week1	55	8003	Bacteria	100	Verrucomicrobia	100	Opitutae	100	Opitutales	100	Opitutaceae	100	Opitutus	100
Otu000034	F4	Gardening_compost_2_week12	78	8003	Bacteria	100	Verrucomicrobia	100	Opitutae	100	Opitutales	100	Opitutaceae	100	Opitutus	100
Otu000034	F5	Coarse_peat-sand_4_week12	64	8003	Bacteria	100	Verrucomicrobia	100	Opitutae	100	Opitutales	100	Opitutaceae	100	Opitutus	100
Otu000034	F6	Fine_peat-sand_3_week1	0	8003	Bacteria	100	Verrucomicrobia	100	Opitutae	100	Opitutales	100	Opitutaceae	100	Opitutus	100
Otu000034	F7	Coarse_peat-sand_pristine_week1	61	8003	Bacteria	100	Verrucomicrobia	100	Opitutae	100	Opitutales	100	Opitutaceae	100	Opitutus	100
Otu000034	F9	Fine_peat-sand_1_week12	12	8003	Bacteria	100	Verrucomicrobia	100	Opitutae	100	Opitutales	100	Opitutaceae	100	Opitutus	100
Otu000034	G4	Gardening_compost_3_week12	53	8003	Bacteria	100	Verrucomicrobia	100	Opitutae	100	Opitutales	100	Opitutaceae	100	Opitutus	100
Otu000034	G5	Coarse_peat-sand_5_week12	65	8003	Bacteria	100	Verrucomicrobia	100	Opitutae	100	Opitutales	100	Opitutaceae	100	Opitutus	100
Otu000034	G6	Fine_peat-sand_4_week1	1	8003	Bacteria	100	Verrucomicrobia	100	Opitutae	100	Opitutales	100	Opitutaceae	100	Opitutus	100
Otu000034	G8	Fine_peat-sand_5_week1	0	8003	Bacteria	100	Verrucomicrobia	100	Opitutae	100	Opitutales	100	Opitutaceae	100	Opitutus	100
Otu000034	G9	Fine_peat-sand_2_week12	2	8003	Bacteria	100	Verrucomicrobia	100	Opitutae	100	Opitutales	100	Opitutaceae	100	Opitutus	100
Otu000034	H4	Gardening_compost_4_week12	56	8003	Bacteria	100	Verrucomicrobia	100	Opitutae	100	Opitutales	100	Opitutaceae	100	Opitutus	100
Otu000034	H5	Coarse_peat-sand_pristine_week12	82	8003	Bacteria	100	Verrucomicrobia	100	Opitutae	100	Opitutales	100	Opitutaceae	100	Opitutus	100
Otu000034	H8	Gardening_compost_1_week1	63	8003	Bacteria	100	Verrucomicrobia	100	Opitutae	100	Opitutales	100	Opitutaceae	100	Opitutus	100
Otu000034	H9	Fine_peat-sand_3_week12	3	8003	Bacteria	100	Verrucomicrobia	100	Opitutae	100	Opitutales	100	Opitutaceae	100	Opitutus	100
Otu000035	A10	Fine_peat-sand_4_week12	62	7916	Bacteria	100	Proteobacteria	100	Betaproteobacteria	100	Burkholderiales	100	Comamonadaceae	100	unclassified	NA
Otu000035	A5	Gardening_compost_5_week_12	5	7916	Bacteria	100	Proteobacteria	100	Betaproteobacteria	100	Burkholderiales	100	Comamonadaceae	100	unclassified	NA
Otu000035	A6	Coarse_peat-sand_1_week1	2	7916	Bacteria	100	Proteobacteria	100	Betaproteobacteria	100	Burkholderiales	100	Comamonadaceae	100	unclassified	NA
Otu000035	A9	Gardening_compost_2_week1	1	7916	Bacteria	100	Proteobacteria	100	Betaproteobacteria	100	Burkholderiales	100	Comamonadaceae	100	unclassified	NA
Otu000035	B10	Fine_peat-sand_5_week12	56	7916	Bacteria	100	Proteobacteria	100	Betaproteobacteria	100	Burkholderiales	100	Comamonadaceae	100	unclassified	NA
Otu000035	B5	Gardening_compost_pristine_week12	3	7916	Bacteria	100	Proteobacteria	100	Betaproteobacteria	100	Burkholderiales	100	Comamonadaceae	100	unclassified	NA
Otu000035	B6	Coarse_peat-sand_2_week1	9	7916	Bacteria	100	Proteobacteria	100	Betaproteobacteria	100	Burkholderiales	100	Comamonadaceae	100	unclassified	NA
Otu000035	B9	Gardening_compost_3_week1	1	7916	Bacteria	100	Proteobacteria	100	Betaproteobacteria	100	Burkholderiales	100	Comamonadaceae	100	unclassified	NA
Otu000035	C10	Fine_peat-sand_pristine_week12	45	7916	Bacteria	100	Proteobacteria	100	Betaproteobacteria	100	Burkholderiales	100	Comamonadaceae	100	unclassified	NA
Otu000035	C5	coarse_peat-sand_1_week12	3	7916	Bacteria	100	Proteobacteria	100	Betaproteobacteria	100	Burkholderiales	100	Comamonadaceae	100	unclassified	NA
Otu000035	C6	Coarse_peat-sand_5_week1	5	7916	Bacteria	100	Proteobacteria	100	Betaproteobacteria	100	Burkholderiales	100	Comamonadaceae	100	unclassified	NA
Otu000035	C9	Gardening_compost_4_week1	0	7916	Bacteria	100	Proteobacteria	100	Betaproteobacteria	100	Burkholderiales	100	Comamonadaceae	100	unclassified	NA
Otu000035	D10	Fine_peat-sand_pristine_week1	63	7916	Bacteria	100	Proteobacteria	100	Betaproteobacteria	100	Burkholderiales	100	Comamonadaceae	100	unclassified	NA
Otu000035	D5	Coarse_peat-sand_2_week12	1	7916	Bacteria	100	Proteobacteria	100	Betaproteobacteria	100	Burkholderiales	100	Comamonadaceae	100	unclassified	NA
Otu000035	D6	Fine_peat-sand_1_week1	30	7916	Bacteria	100	Proteobacteria	100	Betaproteobacteria	100	Burkholderiales	100	Comamonadaceae	100	unclassified	NA
Otu000035	D7	Coarse_peat-sand_3_week1	3	7916	Bacteria	100	Proteobacteria	100	Betaproteobacteria	100	Burkholderiales	100	Comamonadaceae	100	unclassified	NA
Otu000035	D9	Gardening_compost_5_week_1	0	7916	Bacteria	100	Proteobacteria	100	Betaproteobacteria	100	Burkholderiales	100	Comamonadaceae	100	unclassified	NA
Otu000035	E4	Gardening_compost_1_week12	0	7916	Bacteria	100	Proteobacteria	100	Betaproteobacteria	100	Burkholderiales	100	Comamonadaceae	100	unclassified	NA
Otu000035	E5	Coarse_peat-sand_3_week12	5	7916	Bacteria	100	Proteobacteria	100	Betaproteobacteria	100	Burkholderiales	100	Comamonadaceae	100	unclassified	NA
Otu000035	E6	Fine_peat-sand_2_week1	20	7916	Bacteria	100	Proteobacteria	100	Betaproteobacteria	100	Burkholderiales	100	Comamonadaceae	100	unclassified	NA
Otu000035	E7	Coarse_peat-sand_4_week1	7	7916	Bacteria	100	Proteobacteria	100	Betaproteobacteria	100	Burkholderiales	100	Comamonadaceae	100	unclassified	NA
Otu000035	E9	Gardening_compost_pristine__week1	0	7916	Bacteria	100	Proteobacteria	100	Betaproteobacteria	100	Burkholderiales	100	Comamonadaceae	100	unclassified	NA
Otu000035	F4	Gardening_compost_2_week12	0	7916	Bacteria	100	Proteobacteria	100	Betaproteobacteria	100	Burkholderiales	100	Comamonadaceae	100	unclassified	NA
Otu000035	F5	Coarse_peat-sand_4_week12	3	7916	Bacteria	100	Proteobacteria	100	Betaproteobacteria	100	Burkholderiales	100	Comamonadaceae	100	unclassified	NA
Otu000035	F6	Fine_peat-sand_3_week1	28	7916	Bacteria	100	Proteobacteria	100	Betaproteobacteria	100	Burkholderiales	100	Comamonadaceae	100	unclassified	NA
Otu000035	F7	Coarse_peat-sand_pristine_week1	2	7916	Bacteria	100	Proteobacteria	100	Betaproteobacteria	100	Burkholderiales	100	Comamonadaceae	100	unclassified	NA
Otu000035	F9	Fine_peat-sand_1_week12	48	7916	Bacteria	100	Proteobacteria	100	Betaproteobacteria	100	Burkholderiales	100	Comamonadaceae	100	unclassified	NA
Otu000035	G4	Gardening_compost_3_week12	1	7916	Bacteria	100	Proteobacteria	100	Betaproteobacteria	100	Burkholderiales	100	Comamonadaceae	100	unclassified	NA
Otu000035	G5	Coarse_peat-sand_5_week12	3	7916	Bacteria	100	Proteobacteria	100	Betaproteobacteria	100	Burkholderiales	100	Comamonadaceae	100	unclassified	NA
Otu000035	G6	Fine_peat-sand_4_week1	25	7916	Bacteria	100	Proteobacteria	100	Betaproteobacteria	100	Burkholderiales	100	Comamonadaceae	100	unclassified	NA
Otu000035	G8	Fine_peat-sand_5_week1	12	7916	Bacteria	100	Proteobacteria	100	Betaproteobacteria	100	Burkholderiales	100	Comamonadaceae	100	unclassified	NA
Otu000035	G9	Fine_peat-sand_2_week12	63	7916	Bacteria	100	Proteobacteria	100	Betaproteobacteria	100	Burkholderiales	100	Comamonadaceae	100	unclassified	NA
Otu000035	H4	Gardening_compost_4_week12	2	7916	Bacteria	100	Proteobacteria	100	Betaproteobacteria	100	Burkholderiales	100	Comamonadaceae	100	unclassified	NA
Otu000035	H5	Coarse_peat-sand_pristine_week12	0	7916	Bacteria	100	Proteobacteria	100	Betaproteobacteria	100	Burkholderiales	100	Comamonadaceae	100	unclassified	NA
Otu000035	H8	Gardening_compost_1_week1	0	7916	Bacteria	100	Proteobacteria	100	Betaproteobacteria	100	Burkholderiales	100	Comamonadaceae	100	unclassified	NA
Otu000035	H9	Fine_peat-sand_3_week12	75	7916	Bacteria	100	Proteobacteria	100	Betaproteobacteria	100	Burkholderiales	100	Comamonadaceae	100	unclassified	NA
Otu000036	A10	Fine_peat-sand_4_week12	5	7615	Bacteria	100	Proteobacteria	100	Betaproteobacteria	100	Betaproteobacteria_unclassified	100	Betaproteobacteria_unclassified	100	unclassified	NA
Otu000036	A5	Gardening_compost_5_week_12	0	7615	Bacteria	100	Proteobacteria	100	Betaproteobacteria	100	Betaproteobacteria_unclassified	100	Betaproteobacteria_unclassified	100	unclassified	NA
Otu000036	A6	Coarse_peat-sand_1_week1	1	7615	Bacteria	100	Proteobacteria	100	Betaproteobacteria	100	Betaproteobacteria_unclassified	100	Betaproteobacteria_unclassified	100	unclassified	NA
Otu000036	A9	Gardening_compost_2_week1	0	7615	Bacteria	100	Proteobacteria	100	Betaproteobacteria	100	Betaproteobacteria_unclassified	100	Betaproteobacteria_unclassified	100	unclassified	NA
Otu000036	B10	Fine_peat-sand_5_week12	14	7615	Bacteria	100	Proteobacteria	100	Betaproteobacteria	100	Betaproteobacteria_unclassified	100	Betaproteobacteria_unclassified	100	unclassified	NA
Otu000036	B5	Gardening_compost_pristine_week12	0	7615	Bacteria	100	Proteobacteria	100	Betaproteobacteria	100	Betaproteobacteria_unclassified	100	Betaproteobacteria_unclassified	100	unclassified	NA
Otu000036	B6	Coarse_peat-sand_2_week1	0	7615	Bacteria	100	Proteobacteria	100	Betaproteobacteria	100	Betaproteobacteria_unclassified	100	Betaproteobacteria_unclassified	100	unclassified	NA
Otu000036	B9	Gardening_compost_3_week1	0	7615	Bacteria	100	Proteobacteria	100	Betaproteobacteria	100	Betaproteobacteria_unclassified	100	Betaproteobacteria_unclassified	100	unclassified	NA
Otu000036	C10	Fine_peat-sand_pristine_week12	9	7615	Bacteria	100	Proteobacteria	100	Betaproteobacteria	100	Betaproteobacteria_unclassified	100	Betaproteobacteria_unclassified	100	unclassified	NA
Otu000036	C5	coarse_peat-sand_1_week12	9	7615	Bacteria	100	Proteobacteria	100	Betaproteobacteria	100	Betaproteobacteria_unclassified	100	Betaproteobacteria_unclassified	100	unclassified	NA
Otu000036	C6	Coarse_peat-sand_5_week1	2	7615	Bacteria	100	Proteobacteria	100	Betaproteobacteria	100	Betaproteobacteria_unclassified	100	Betaproteobacteria_unclassified	100	unclassified	NA
Otu000036	C9	Gardening_compost_4_week1	0	7615	Bacteria	100	Proteobacteria	100	Betaproteobacteria	100	Betaproteobacteria_unclassified	100	Betaproteobacteria_unclassified	100	unclassified	NA
Otu000036	D10	Fine_peat-sand_pristine_week1	2	7615	Bacteria	100	Proteobacteria	100	Betaproteobacteria	100	Betaproteobacteria_unclassified	100	Betaproteobacteria_unclassified	100	unclassified	NA
Otu000036	D5	Coarse_peat-sand_2_week12	2	7615	Bacteria	100	Proteobacteria	100	Betaproteobacteria	100	Betaproteobacteria_unclassified	100	Betaproteobacteria_unclassified	100	unclassified	NA
Otu000036	D6	Fine_peat-sand_1_week1	446	7615	Bacteria	100	Proteobacteria	100	Betaproteobacteria	100	Betaproteobacteria_unclassified	100	Betaproteobacteria_unclassified	100	unclassified	NA
Otu000036	D7	Coarse_peat-sand_3_week1	1	7615	Bacteria	100	Proteobacteria	100	Betaproteobacteria	100	Betaproteobacteria_unclassified	100	Betaproteobacteria_unclassified	100	unclassified	NA
Otu000036	D9	Gardening_compost_5_week_1	0	7615	Bacteria	100	Proteobacteria	100	Betaproteobacteria	100	Betaproteobacteria_unclassified	100	Betaproteobacteria_unclassified	100	unclassified	NA
Otu000036	E4	Gardening_compost_1_week12	0	7615	Bacteria	100	Proteobacteria	100	Betaproteobacteria	100	Betaproteobacteria_unclassified	100	Betaproteobacteria_unclassified	100	unclassified	NA
Otu000036	E5	Coarse_peat-sand_3_week12	1	7615	Bacteria	100	Proteobacteria	100	Betaproteobacteria	100	Betaproteobacteria_unclassified	100	Betaproteobacteria_unclassified	100	unclassified	NA
Otu000036	E6	Fine_peat-sand_2_week1	193	7615	Bacteria	100	Proteobacteria	100	Betaproteobacteria	100	Betaproteobacteria_unclassified	100	Betaproteobacteria_unclassified	100	unclassified	NA
Otu000036	E7	Coarse_peat-sand_4_week1	1	7615	Bacteria	100	Proteobacteria	100	Betaproteobacteria	100	Betaproteobacteria_unclassified	100	Betaproteobacteria_unclassified	100	unclassified	NA
Otu000036	E9	Gardening_compost_pristine__week1	0	7615	Bacteria	100	Proteobacteria	100	Betaproteobacteria	100	Betaproteobacteria_unclassified	100	Betaproteobacteria_unclassified	100	unclassified	NA
Otu000036	F4	Gardening_compost_2_week12	0	7615	Bacteria	100	Proteobacteria	100	Betaproteobacteria	100	Betaproteobacteria_unclassified	100	Betaproteobacteria_unclassified	100	unclassified	NA
Otu000036	F5	Coarse_peat-sand_4_week12	0	7615	Bacteria	100	Proteobacteria	100	Betaproteobacteria	100	Betaproteobacteria_unclassified	100	Betaproteobacteria_unclassified	100	unclassified	NA
Otu000036	F6	Fine_peat-sand_3_week1	169	7615	Bacteria	100	Proteobacteria	100	Betaproteobacteria	100	Betaproteobacteria_unclassified	100	Betaproteobacteria_unclassified	100	unclassified	NA
Otu000036	F7	Coarse_peat-sand_pristine_week1	0	7615	Bacteria	100	Proteobacteria	100	Betaproteobacteria	100	Betaproteobacteria_unclassified	100	Betaproteobacteria_unclassified	100	unclassified	NA
Otu000036	F9	Fine_peat-sand_1_week12	32	7615	Bacteria	100	Proteobacteria	100	Betaproteobacteria	100	Betaproteobacteria_unclassified	100	Betaproteobacteria_unclassified	100	unclassified	NA
Otu000036	G4	Gardening_compost_3_week12	0	7615	Bacteria	100	Proteobacteria	100	Betaproteobacteria	100	Betaproteobacteria_unclassified	100	Betaproteobacteria_unclassified	100	unclassified	NA
Otu000036	G5	Coarse_peat-sand_5_week12	5	7615	Bacteria	100	Proteobacteria	100	Betaproteobacteria	100	Betaproteobacteria_unclassified	100	Betaproteobacteria_unclassified	100	unclassified	NA
Otu000036	G6	Fine_peat-sand_4_week1	163	7615	Bacteria	100	Proteobacteria	100	Betaproteobacteria	100	Betaproteobacteria_unclassified	100	Betaproteobacteria_unclassified	100	unclassified	NA
Otu000036	G8	Fine_peat-sand_5_week1	135	7615	Bacteria	100	Proteobacteria	100	Betaproteobacteria	100	Betaproteobacteria_unclassified	100	Betaproteobacteria_unclassified	100	unclassified	NA
Otu000036	G9	Fine_peat-sand_2_week12	14	7615	Bacteria	100	Proteobacteria	100	Betaproteobacteria	100	Betaproteobacteria_unclassified	100	Betaproteobacteria_unclassified	100	unclassified	NA
Otu000036	H4	Gardening_compost_4_week12	0	7615	Bacteria	100	Proteobacteria	100	Betaproteobacteria	100	Betaproteobacteria_unclassified	100	Betaproteobacteria_unclassified	100	unclassified	NA
Otu000036	H5	Coarse_peat-sand_pristine_week12	1	7615	Bacteria	100	Proteobacteria	100	Betaproteobacteria	100	Betaproteobacteria_unclassified	100	Betaproteobacteria_unclassified	100	unclassified	NA
Otu000036	H8	Gardening_compost_1_week1	0	7615	Bacteria	100	Proteobacteria	100	Betaproteobacteria	100	Betaproteobacteria_unclassified	100	Betaproteobacteria_unclassified	100	unclassified	NA
Otu000036	H9	Fine_peat-sand_3_week12	12	7615	Bacteria	100	Proteobacteria	100	Betaproteobacteria	100	Betaproteobacteria_unclassified	100	Betaproteobacteria_unclassified	100	unclassified	NA
Otu000037	A10	Fine_peat-sand_4_week12	14	7183	Bacteria	100	Proteobacteria	100	Alphaproteobacteria	100	Caulobacterales	100	Caulobacteraceae	100	Asticcacaulis	100
Otu000037	A5	Gardening_compost_5_week_12	9	7183	Bacteria	100	Proteobacteria	100	Alphaproteobacteria	100	Caulobacterales	100	Caulobacteraceae	100	Asticcacaulis	100
Otu000037	A6	Coarse_peat-sand_1_week1	16	7183	Bacteria	100	Proteobacteria	100	Alphaproteobacteria	100	Caulobacterales	100	Caulobacteraceae	100	Asticcacaulis	100
Otu000037	A9	Gardening_compost_2_week1	50	7183	Bacteria	100	Proteobacteria	100	Alphaproteobacteria	100	Caulobacterales	100	Caulobacteraceae	100	Asticcacaulis	100
Otu000037	B10	Fine_peat-sand_5_week12	15	7183	Bacteria	100	Proteobacteria	100	Alphaproteobacteria	100	Caulobacterales	100	Caulobacteraceae	100	Asticcacaulis	100
Otu000037	B5	Gardening_compost_pristine_week12	8	7183	Bacteria	100	Proteobacteria	100	Alphaproteobacteria	100	Caulobacterales	100	Caulobacteraceae	100	Asticcacaulis	100
Otu000037	B6	Coarse_peat-sand_2_week1	15	7183	Bacteria	100	Proteobacteria	100	Alphaproteobacteria	100	Caulobacterales	100	Caulobacteraceae	100	Asticcacaulis	100
Otu000037	B9	Gardening_compost_3_week1	70	7183	Bacteria	100	Proteobacteria	100	Alphaproteobacteria	100	Caulobacterales	100	Caulobacteraceae	100	Asticcacaulis	100
Otu000037	C10	Fine_peat-sand_pristine_week12	25	7183	Bacteria	100	Proteobacteria	100	Alphaproteobacteria	100	Caulobacterales	100	Caulobacteraceae	100	Asticcacaulis	100
Otu000037	C5	coarse_peat-sand_1_week12	0	7183	Bacteria	100	Proteobacteria	100	Alphaproteobacteria	100	Caulobacterales	100	Caulobacteraceae	100	Asticcacaulis	100
Otu000037	C6	Coarse_peat-sand_5_week1	14	7183	Bacteria	100	Proteobacteria	100	Alphaproteobacteria	100	Caulobacterales	100	Caulobacteraceae	100	Asticcacaulis	100
Otu000037	C9	Gardening_compost_4_week1	62	7183	Bacteria	100	Proteobacteria	100	Alphaproteobacteria	100	Caulobacterales	100	Caulobacteraceae	100	Asticcacaulis	100
Otu000037	D10	Fine_peat-sand_pristine_week1	73	7183	Bacteria	100	Proteobacteria	100	Alphaproteobacteria	100	Caulobacterales	100	Caulobacteraceae	100	Asticcacaulis	100
Otu000037	D5	Coarse_peat-sand_2_week12	3	7183	Bacteria	100	Proteobacteria	100	Alphaproteobacteria	100	Caulobacterales	100	Caulobacteraceae	100	Asticcacaulis	100
Otu000037	D6	Fine_peat-sand_1_week1	0	7183	Bacteria	100	Proteobacteria	100	Alphaproteobacteria	100	Caulobacterales	100	Caulobacteraceae	100	Asticcacaulis	100
Otu000037	D7	Coarse_peat-sand_3_week1	17	7183	Bacteria	100	Proteobacteria	100	Alphaproteobacteria	100	Caulobacterales	100	Caulobacteraceae	100	Asticcacaulis	100
Otu000037	D9	Gardening_compost_5_week_1	47	7183	Bacteria	100	Proteobacteria	100	Alphaproteobacteria	100	Caulobacterales	100	Caulobacteraceae	100	Asticcacaulis	100
Otu000037	E4	Gardening_compost_1_week12	8	7183	Bacteria	100	Proteobacteria	100	Alphaproteobacteria	100	Caulobacterales	100	Caulobacteraceae	100	Asticcacaulis	100
Otu000037	E5	Coarse_peat-sand_3_week12	0	7183	Bacteria	100	Proteobacteria	100	Alphaproteobacteria	100	Caulobacterales	100	Caulobacteraceae	100	Asticcacaulis	100
Otu000037	E6	Fine_peat-sand_2_week1	8	7183	Bacteria	100	Proteobacteria	100	Alphaproteobacteria	100	Caulobacterales	100	Caulobacteraceae	100	Asticcacaulis	100
Otu000037	E7	Coarse_peat-sand_4_week1	12	7183	Bacteria	100	Proteobacteria	100	Alphaproteobacteria	100	Caulobacterales	100	Caulobacteraceae	100	Asticcacaulis	100
Otu000037	E9	Gardening_compost_pristine__week1	42	7183	Bacteria	100	Proteobacteria	100	Alphaproteobacteria	100	Caulobacterales	100	Caulobacteraceae	100	Asticcacaulis	100
Otu000037	F4	Gardening_compost_2_week12	10	7183	Bacteria	100	Proteobacteria	100	Alphaproteobacteria	100	Caulobacterales	100	Caulobacteraceae	100	Asticcacaulis	100
Otu000037	F5	Coarse_peat-sand_4_week12	4	7183	Bacteria	100	Proteobacteria	100	Alphaproteobacteria	100	Caulobacterales	100	Caulobacteraceae	100	Asticcacaulis	100
Otu000037	F6	Fine_peat-sand_3_week1	6	7183	Bacteria	100	Proteobacteria	100	Alphaproteobacteria	100	Caulobacterales	100	Caulobacteraceae	100	Asticcacaulis	100
Otu000037	F7	Coarse_peat-sand_pristine_week1	61	7183	Bacteria	100	Proteobacteria	100	Alphaproteobacteria	100	Caulobacterales	100	Caulobacteraceae	100	Asticcacaulis	100
Otu000037	F9	Fine_peat-sand_1_week12	14	7183	Bacteria	100	Proteobacteria	100	Alphaproteobacteria	100	Caulobacterales	100	Caulobacteraceae	100	Asticcacaulis	100
Otu000037	G4	Gardening_compost_3_week12	8	7183	Bacteria	100	Proteobacteria	100	Alphaproteobacteria	100	Caulobacterales	100	Caulobacteraceae	100	Asticcacaulis	100
Otu000037	G5	Coarse_peat-sand_5_week12	0	7183	Bacteria	100	Proteobacteria	100	Alphaproteobacteria	100	Caulobacterales	100	Caulobacteraceae	100	Asticcacaulis	100
Otu000037	G6	Fine_peat-sand_4_week1	7	7183	Bacteria	100	Proteobacteria	100	Alphaproteobacteria	100	Caulobacterales	100	Caulobacteraceae	100	Asticcacaulis	100
Otu000037	G8	Fine_peat-sand_5_week1	12	7183	Bacteria	100	Proteobacteria	100	Alphaproteobacteria	100	Caulobacterales	100	Caulobacteraceae	100	Asticcacaulis	100
Otu000037	G9	Fine_peat-sand_2_week12	9	7183	Bacteria	100	Proteobacteria	100	Alphaproteobacteria	100	Caulobacterales	100	Caulobacteraceae	100	Asticcacaulis	100
Otu000037	H4	Gardening_compost_4_week12	5	7183	Bacteria	100	Proteobacteria	100	Alphaproteobacteria	100	Caulobacterales	100	Caulobacteraceae	100	Asticcacaulis	100
Otu000037	H5	Coarse_peat-sand_pristine_week12	3	7183	Bacteria	100	Proteobacteria	100	Alphaproteobacteria	100	Caulobacterales	100	Caulobacteraceae	100	Asticcacaulis	100
Otu000037	H8	Gardening_compost_1_week1	53	7183	Bacteria	100	Proteobacteria	100	Alphaproteobacteria	100	Caulobacterales	100	Caulobacteraceae	100	Asticcacaulis	100
Otu000037	H9	Fine_peat-sand_3_week12	6	7183	Bacteria	100	Proteobacteria	100	Alphaproteobacteria	100	Caulobacterales	100	Caulobacteraceae	100	Asticcacaulis	100
Otu000038	A10	Fine_peat-sand_4_week12	30	7013	Bacteria	100	Proteobacteria	100	Gammaproteobacteria	100	Pseudomonadales	100	Pseudomonadaceae	100	Pseudomonas	100
Otu000038	A5	Gardening_compost_5_week_12	0	7013	Bacteria	100	Proteobacteria	100	Gammaproteobacteria	100	Pseudomonadales	100	Pseudomonadaceae	100	Pseudomonas	100
Otu000038	A6	Coarse_peat-sand_1_week1	0	7013	Bacteria	100	Proteobacteria	100	Gammaproteobacteria	100	Pseudomonadales	100	Pseudomonadaceae	100	Pseudomonas	100
Otu000038	A9	Gardening_compost_2_week1	0	7013	Bacteria	100	Proteobacteria	100	Gammaproteobacteria	100	Pseudomonadales	100	Pseudomonadaceae	100	Pseudomonas	100
Otu000038	B10	Fine_peat-sand_5_week12	34	7013	Bacteria	100	Proteobacteria	100	Gammaproteobacteria	100	Pseudomonadales	100	Pseudomonadaceae	100	Pseudomonas	100
Otu000038	B5	Gardening_compost_pristine_week12	0	7013	Bacteria	100	Proteobacteria	100	Gammaproteobacteria	100	Pseudomonadales	100	Pseudomonadaceae	100	Pseudomonas	100
Otu000038	B6	Coarse_peat-sand_2_week1	0	7013	Bacteria	100	Proteobacteria	100	Gammaproteobacteria	100	Pseudomonadales	100	Pseudomonadaceae	100	Pseudomonas	100
Otu000038	B9	Gardening_compost_3_week1	0	7013	Bacteria	100	Proteobacteria	100	Gammaproteobacteria	100	Pseudomonadales	100	Pseudomonadaceae	100	Pseudomonas	100
Otu000038	C10	Fine_peat-sand_pristine_week12	51	7013	Bacteria	100	Proteobacteria	100	Gammaproteobacteria	100	Pseudomonadales	100	Pseudomonadaceae	100	Pseudomonas	100
Otu000038	C5	coarse_peat-sand_1_week12	0	7013	Bacteria	100	Proteobacteria	100	Gammaproteobacteria	100	Pseudomonadales	100	Pseudomonadaceae	100	Pseudomonas	100
Otu000038	C6	Coarse_peat-sand_5_week1	0	7013	Bacteria	100	Proteobacteria	100	Gammaproteobacteria	100	Pseudomonadales	100	Pseudomonadaceae	100	Pseudomonas	100
Otu000038	C9	Gardening_compost_4_week1	0	7013	Bacteria	100	Proteobacteria	100	Gammaproteobacteria	100	Pseudomonadales	100	Pseudomonadaceae	100	Pseudomonas	100
Otu000038	D10	Fine_peat-sand_pristine_week1	197	7013	Bacteria	100	Proteobacteria	100	Gammaproteobacteria	100	Pseudomonadales	100	Pseudomonadaceae	100	Pseudomonas	100
Otu000038	D5	Coarse_peat-sand_2_week12	0	7013	Bacteria	100	Proteobacteria	100	Gammaproteobacteria	100	Pseudomonadales	100	Pseudomonadaceae	100	Pseudomonas	100
Otu000038	D6	Fine_peat-sand_1_week1	15	7013	Bacteria	100	Proteobacteria	100	Gammaproteobacteria	100	Pseudomonadales	100	Pseudomonadaceae	100	Pseudomonas	100
Otu000038	D7	Coarse_peat-sand_3_week1	0	7013	Bacteria	100	Proteobacteria	100	Gammaproteobacteria	100	Pseudomonadales	100	Pseudomonadaceae	100	Pseudomonas	100
Otu000038	D9	Gardening_compost_5_week_1	0	7013	Bacteria	100	Proteobacteria	100	Gammaproteobacteria	100	Pseudomonadales	100	Pseudomonadaceae	100	Pseudomonas	100
Otu000038	E4	Gardening_compost_1_week12	0	7013	Bacteria	100	Proteobacteria	100	Gammaproteobacteria	100	Pseudomonadales	100	Pseudomonadaceae	100	Pseudomonas	100
Otu000038	E5	Coarse_peat-sand_3_week12	0	7013	Bacteria	100	Proteobacteria	100	Gammaproteobacteria	100	Pseudomonadales	100	Pseudomonadaceae	100	Pseudomonas	100
Otu000038	E6	Fine_peat-sand_2_week1	3	7013	Bacteria	100	Proteobacteria	100	Gammaproteobacteria	100	Pseudomonadales	100	Pseudomonadaceae	100	Pseudomonas	100
Otu000038	E7	Coarse_peat-sand_4_week1	0	7013	Bacteria	100	Proteobacteria	100	Gammaproteobacteria	100	Pseudomonadales	100	Pseudomonadaceae	100	Pseudomonas	100
Otu000038	E9	Gardening_compost_pristine__week1	0	7013	Bacteria	100	Proteobacteria	100	Gammaproteobacteria	100	Pseudomonadales	100	Pseudomonadaceae	100	Pseudomonas	100
Otu000038	F4	Gardening_compost_2_week12	0	7013	Bacteria	100	Proteobacteria	100	Gammaproteobacteria	100	Pseudomonadales	100	Pseudomonadaceae	100	Pseudomonas	100
Otu000038	F5	Coarse_peat-sand_4_week12	0	7013	Bacteria	100	Proteobacteria	100	Gammaproteobacteria	100	Pseudomonadales	100	Pseudomonadaceae	100	Pseudomonas	100
Otu000038	F6	Fine_peat-sand_3_week1	18	7013	Bacteria	100	Proteobacteria	100	Gammaproteobacteria	100	Pseudomonadales	100	Pseudomonadaceae	100	Pseudomonas	100
Otu000038	F7	Coarse_peat-sand_pristine_week1	0	7013	Bacteria	100	Proteobacteria	100	Gammaproteobacteria	100	Pseudomonadales	100	Pseudomonadaceae	100	Pseudomonas	100
Otu000038	F9	Fine_peat-sand_1_week12	35	7013	Bacteria	100	Proteobacteria	100	Gammaproteobacteria	100	Pseudomonadales	100	Pseudomonadaceae	100	Pseudomonas	100
Otu000038	G4	Gardening_compost_3_week12	0	7013	Bacteria	100	Proteobacteria	100	Gammaproteobacteria	100	Pseudomonadales	100	Pseudomonadaceae	100	Pseudomonas	100
Otu000038	G5	Coarse_peat-sand_5_week12	0	7013	Bacteria	100	Proteobacteria	100	Gammaproteobacteria	100	Pseudomonadales	100	Pseudomonadaceae	100	Pseudomonas	100
Otu000038	G6	Fine_peat-sand_4_week1	11	7013	Bacteria	100	Proteobacteria	100	Gammaproteobacteria	100	Pseudomonadales	100	Pseudomonadaceae	100	Pseudomonas	100
Otu000038	G8	Fine_peat-sand_5_week1	30	7013	Bacteria	100	Proteobacteria	100	Gammaproteobacteria	100	Pseudomonadales	100	Pseudomonadaceae	100	Pseudomonas	100
Otu000038	G9	Fine_peat-sand_2_week12	26	7013	Bacteria	100	Proteobacteria	100	Gammaproteobacteria	100	Pseudomonadales	100	Pseudomonadaceae	100	Pseudomonas	100
Otu000038	H4	Gardening_compost_4_week12	2	7013	Bacteria	100	Proteobacteria	100	Gammaproteobacteria	100	Pseudomonadales	100	Pseudomonadaceae	100	Pseudomonas	100
Otu000038	H5	Coarse_peat-sand_pristine_week12	0	7013	Bacteria	100	Proteobacteria	100	Gammaproteobacteria	100	Pseudomonadales	100	Pseudomonadaceae	100	Pseudomonas	100
Otu000038	H8	Gardening_compost_1_week1	0	7013	Bacteria	100	Proteobacteria	100	Gammaproteobacteria	100	Pseudomonadales	100	Pseudomonadaceae	100	Pseudomonas	100
Otu000038	H9	Fine_peat-sand_3_week12	41	7013	Bacteria	100	Proteobacteria	100	Gammaproteobacteria	100	Pseudomonadales	100	Pseudomonadaceae	100	Pseudomonas	100
Otu000039	A10	Fine_peat-sand_4_week12	0	6997	Bacteria	100	Bacteroidetes	100	Flavobacteriia	100	Flavobacteriales	100	Flavobacteriaceae	100	Flavobacterium	100
Otu000039	A5	Gardening_compost_5_week_12	21	6997	Bacteria	100	Bacteroidetes	100	Flavobacteriia	100	Flavobacteriales	100	Flavobacteriaceae	100	Flavobacterium	100
Otu000039	A6	Coarse_peat-sand_1_week1	0	6997	Bacteria	100	Bacteroidetes	100	Flavobacteriia	100	Flavobacteriales	100	Flavobacteriaceae	100	Flavobacterium	100
Otu000039	A9	Gardening_compost_2_week1	89	6997	Bacteria	100	Bacteroidetes	100	Flavobacteriia	100	Flavobacteriales	100	Flavobacteriaceae	100	Flavobacterium	100
Otu000039	B10	Fine_peat-sand_5_week12	0	6997	Bacteria	100	Bacteroidetes	100	Flavobacteriia	100	Flavobacteriales	100	Flavobacteriaceae	100	Flavobacterium	100
Otu000039	B5	Gardening_compost_pristine_week12	30	6997	Bacteria	100	Bacteroidetes	100	Flavobacteriia	100	Flavobacteriales	100	Flavobacteriaceae	100	Flavobacterium	100
Otu000039	B6	Coarse_peat-sand_2_week1	0	6997	Bacteria	100	Bacteroidetes	100	Flavobacteriia	100	Flavobacteriales	100	Flavobacteriaceae	100	Flavobacterium	100
Otu000039	B9	Gardening_compost_3_week1	106	6997	Bacteria	100	Bacteroidetes	100	Flavobacteriia	100	Flavobacteriales	100	Flavobacteriaceae	100	Flavobacterium	100
Otu000039	C10	Fine_peat-sand_pristine_week12	0	6997	Bacteria	100	Bacteroidetes	100	Flavobacteriia	100	Flavobacteriales	100	Flavobacteriaceae	100	Flavobacterium	100
Otu000039	C5	coarse_peat-sand_1_week12	0	6997	Bacteria	100	Bacteroidetes	100	Flavobacteriia	100	Flavobacteriales	100	Flavobacteriaceae	100	Flavobacterium	100
Otu000039	C6	Coarse_peat-sand_5_week1	0	6997	Bacteria	100	Bacteroidetes	100	Flavobacteriia	100	Flavobacteriales	100	Flavobacteriaceae	100	Flavobacterium	100
Otu000039	C9	Gardening_compost_4_week1	94	6997	Bacteria	100	Bacteroidetes	100	Flavobacteriia	100	Flavobacteriales	100	Flavobacteriaceae	100	Flavobacterium	100
Otu000039	D10	Fine_peat-sand_pristine_week1	0	6997	Bacteria	100	Bacteroidetes	100	Flavobacteriia	100	Flavobacteriales	100	Flavobacteriaceae	100	Flavobacterium	100
Otu000039	D5	Coarse_peat-sand_2_week12	0	6997	Bacteria	100	Bacteroidetes	100	Flavobacteriia	100	Flavobacteriales	100	Flavobacteriaceae	100	Flavobacterium	100
Otu000039	D6	Fine_peat-sand_1_week1	0	6997	Bacteria	100	Bacteroidetes	100	Flavobacteriia	100	Flavobacteriales	100	Flavobacteriaceae	100	Flavobacterium	100
Otu000039	D7	Coarse_peat-sand_3_week1	0	6997	Bacteria	100	Bacteroidetes	100	Flavobacteriia	100	Flavobacteriales	100	Flavobacteriaceae	100	Flavobacterium	100
Otu000039	D9	Gardening_compost_5_week_1	86	6997	Bacteria	100	Bacteroidetes	100	Flavobacteriia	100	Flavobacteriales	100	Flavobacteriaceae	100	Flavobacterium	100
Otu000039	E4	Gardening_compost_1_week12	29	6997	Bacteria	100	Bacteroidetes	100	Flavobacteriia	100	Flavobacteriales	100	Flavobacteriaceae	100	Flavobacterium	100
Otu000039	E5	Coarse_peat-sand_3_week12	0	6997	Bacteria	100	Bacteroidetes	100	Flavobacteriia	100	Flavobacteriales	100	Flavobacteriaceae	100	Flavobacterium	100
Otu000039	E6	Fine_peat-sand_2_week1	0	6997	Bacteria	100	Bacteroidetes	100	Flavobacteriia	100	Flavobacteriales	100	Flavobacteriaceae	100	Flavobacterium	100
Otu000039	E7	Coarse_peat-sand_4_week1	0	6997	Bacteria	100	Bacteroidetes	100	Flavobacteriia	100	Flavobacteriales	100	Flavobacteriaceae	100	Flavobacterium	100
Otu000039	E9	Gardening_compost_pristine__week1	87	6997	Bacteria	100	Bacteroidetes	100	Flavobacteriia	100	Flavobacteriales	100	Flavobacteriaceae	100	Flavobacterium	100
Otu000039	F4	Gardening_compost_2_week12	21	6997	Bacteria	100	Bacteroidetes	100	Flavobacteriia	100	Flavobacteriales	100	Flavobacteriaceae	100	Flavobacterium	100
Otu000039	F5	Coarse_peat-sand_4_week12	0	6997	Bacteria	100	Bacteroidetes	100	Flavobacteriia	100	Flavobacteriales	100	Flavobacteriaceae	100	Flavobacterium	100
Otu000039	F6	Fine_peat-sand_3_week1	0	6997	Bacteria	100	Bacteroidetes	100	Flavobacteriia	100	Flavobacteriales	100	Flavobacteriaceae	100	Flavobacterium	100
Otu000039	F7	Coarse_peat-sand_pristine_week1	0	6997	Bacteria	100	Bacteroidetes	100	Flavobacteriia	100	Flavobacteriales	100	Flavobacteriaceae	100	Flavobacterium	100
Otu000039	F9	Fine_peat-sand_1_week12	0	6997	Bacteria	100	Bacteroidetes	100	Flavobacteriia	100	Flavobacteriales	100	Flavobacteriaceae	100	Flavobacterium	100
Otu000039	G4	Gardening_compost_3_week12	19	6997	Bacteria	100	Bacteroidetes	100	Flavobacteriia	100	Flavobacteriales	100	Flavobacteriaceae	100	Flavobacterium	100
Otu000039	G5	Coarse_peat-sand_5_week12	0	6997	Bacteria	100	Bacteroidetes	100	Flavobacteriia	100	Flavobacteriales	100	Flavobacteriaceae	100	Flavobacterium	100
Otu000039	G6	Fine_peat-sand_4_week1	2	6997	Bacteria	100	Bacteroidetes	100	Flavobacteriia	100	Flavobacteriales	100	Flavobacteriaceae	100	Flavobacterium	100
Otu000039	G8	Fine_peat-sand_5_week1	0	6997	Bacteria	100	Bacteroidetes	100	Flavobacteriia	100	Flavobacteriales	100	Flavobacteriaceae	100	Flavobacterium	100
Otu000039	G9	Fine_peat-sand_2_week12	0	6997	Bacteria	100	Bacteroidetes	100	Flavobacteriia	100	Flavobacteriales	100	Flavobacteriaceae	100	Flavobacterium	100
Otu000039	H4	Gardening_compost_4_week12	25	6997	Bacteria	100	Bacteroidetes	100	Flavobacteriia	100	Flavobacteriales	100	Flavobacteriaceae	100	Flavobacterium	100
Otu000039	H5	Coarse_peat-sand_pristine_week12	0	6997	Bacteria	100	Bacteroidetes	100	Flavobacteriia	100	Flavobacteriales	100	Flavobacteriaceae	100	Flavobacterium	100
Otu000039	H8	Gardening_compost_1_week1	82	6997	Bacteria	100	Bacteroidetes	100	Flavobacteriia	100	Flavobacteriales	100	Flavobacteriaceae	100	Flavobacterium	100
Otu000039	H9	Fine_peat-sand_3_week12	0	6997	Bacteria	100	Bacteroidetes	100	Flavobacteriia	100	Flavobacteriales	100	Flavobacteriaceae	100	Flavobacterium	100
Otu000040	A10	Fine_peat-sand_4_week12	42	6531	Bacteria	100	Bacteria_unclassified	100	Bacteria_unclassified	100	Bacteria_unclassified	100	Bacteria_unclassified	100	unclassified	NA
Otu000040	A5	Gardening_compost_5_week_12	0	6531	Bacteria	100	Bacteria_unclassified	100	Bacteria_unclassified	100	Bacteria_unclassified	100	Bacteria_unclassified	100	unclassified	NA
Otu000040	A6	Coarse_peat-sand_1_week1	0	6531	Bacteria	100	Bacteria_unclassified	100	Bacteria_unclassified	100	Bacteria_unclassified	100	Bacteria_unclassified	100	unclassified	NA
Otu000040	A9	Gardening_compost_2_week1	0	6531	Bacteria	100	Bacteria_unclassified	100	Bacteria_unclassified	100	Bacteria_unclassified	100	Bacteria_unclassified	100	unclassified	NA
Otu000040	B10	Fine_peat-sand_5_week12	17	6531	Bacteria	100	Bacteria_unclassified	100	Bacteria_unclassified	100	Bacteria_unclassified	100	Bacteria_unclassified	100	unclassified	NA
Otu000040	B5	Gardening_compost_pristine_week12	1	6531	Bacteria	100	Bacteria_unclassified	100	Bacteria_unclassified	100	Bacteria_unclassified	100	Bacteria_unclassified	100	unclassified	NA
Otu000040	B6	Coarse_peat-sand_2_week1	0	6531	Bacteria	100	Bacteria_unclassified	100	Bacteria_unclassified	100	Bacteria_unclassified	100	Bacteria_unclassified	100	unclassified	NA
Otu000040	B9	Gardening_compost_3_week1	0	6531	Bacteria	100	Bacteria_unclassified	100	Bacteria_unclassified	100	Bacteria_unclassified	100	Bacteria_unclassified	100	unclassified	NA
Otu000040	C10	Fine_peat-sand_pristine_week12	45	6531	Bacteria	100	Bacteria_unclassified	100	Bacteria_unclassified	100	Bacteria_unclassified	100	Bacteria_unclassified	100	unclassified	NA
Otu000040	C5	coarse_peat-sand_1_week12	3	6531	Bacteria	100	Bacteria_unclassified	100	Bacteria_unclassified	100	Bacteria_unclassified	100	Bacteria_unclassified	100	unclassified	NA
Otu000040	C6	Coarse_peat-sand_5_week1	4	6531	Bacteria	100	Bacteria_unclassified	100	Bacteria_unclassified	100	Bacteria_unclassified	100	Bacteria_unclassified	100	unclassified	NA
Otu000040	C9	Gardening_compost_4_week1	0	6531	Bacteria	100	Bacteria_unclassified	100	Bacteria_unclassified	100	Bacteria_unclassified	100	Bacteria_unclassified	100	unclassified	NA
Otu000040	D10	Fine_peat-sand_pristine_week1	36	6531	Bacteria	100	Bacteria_unclassified	100	Bacteria_unclassified	100	Bacteria_unclassified	100	Bacteria_unclassified	100	unclassified	NA
Otu000040	D5	Coarse_peat-sand_2_week12	1	6531	Bacteria	100	Bacteria_unclassified	100	Bacteria_unclassified	100	Bacteria_unclassified	100	Bacteria_unclassified	100	unclassified	NA
Otu000040	D6	Fine_peat-sand_1_week1	69	6531	Bacteria	100	Bacteria_unclassified	100	Bacteria_unclassified	100	Bacteria_unclassified	100	Bacteria_unclassified	100	unclassified	NA
Otu000040	D7	Coarse_peat-sand_3_week1	4	6531	Bacteria	100	Bacteria_unclassified	100	Bacteria_unclassified	100	Bacteria_unclassified	100	Bacteria_unclassified	100	unclassified	NA
Otu000040	D9	Gardening_compost_5_week_1	0	6531	Bacteria	100	Bacteria_unclassified	100	Bacteria_unclassified	100	Bacteria_unclassified	100	Bacteria_unclassified	100	unclassified	NA
Otu000040	E4	Gardening_compost_1_week12	1	6531	Bacteria	100	Bacteria_unclassified	100	Bacteria_unclassified	100	Bacteria_unclassified	100	Bacteria_unclassified	100	unclassified	NA
Otu000040	E5	Coarse_peat-sand_3_week12	0	6531	Bacteria	100	Bacteria_unclassified	100	Bacteria_unclassified	100	Bacteria_unclassified	100	Bacteria_unclassified	100	unclassified	NA
Otu000040	E6	Fine_peat-sand_2_week1	54	6531	Bacteria	100	Bacteria_unclassified	100	Bacteria_unclassified	100	Bacteria_unclassified	100	Bacteria_unclassified	100	unclassified	NA
Otu000040	E7	Coarse_peat-sand_4_week1	0	6531	Bacteria	100	Bacteria_unclassified	100	Bacteria_unclassified	100	Bacteria_unclassified	100	Bacteria_unclassified	100	unclassified	NA
Otu000040	E9	Gardening_compost_pristine__week1	0	6531	Bacteria	100	Bacteria_unclassified	100	Bacteria_unclassified	100	Bacteria_unclassified	100	Bacteria_unclassified	100	unclassified	NA
Otu000040	F4	Gardening_compost_2_week12	0	6531	Bacteria	100	Bacteria_unclassified	100	Bacteria_unclassified	100	Bacteria_unclassified	100	Bacteria_unclassified	100	unclassified	NA
Otu000040	F5	Coarse_peat-sand_4_week12	0	6531	Bacteria	100	Bacteria_unclassified	100	Bacteria_unclassified	100	Bacteria_unclassified	100	Bacteria_unclassified	100	unclassified	NA
Otu000040	F6	Fine_peat-sand_3_week1	70	6531	Bacteria	100	Bacteria_unclassified	100	Bacteria_unclassified	100	Bacteria_unclassified	100	Bacteria_unclassified	100	unclassified	NA
Otu000040	F7	Coarse_peat-sand_pristine_week1	0	6531	Bacteria	100	Bacteria_unclassified	100	Bacteria_unclassified	100	Bacteria_unclassified	100	Bacteria_unclassified	100	unclassified	NA
Otu000040	F9	Fine_peat-sand_1_week12	33	6531	Bacteria	100	Bacteria_unclassified	100	Bacteria_unclassified	100	Bacteria_unclassified	100	Bacteria_unclassified	100	unclassified	NA
Otu000040	G4	Gardening_compost_3_week12	0	6531	Bacteria	100	Bacteria_unclassified	100	Bacteria_unclassified	100	Bacteria_unclassified	100	Bacteria_unclassified	100	unclassified	NA
Otu000040	G5	Coarse_peat-sand_5_week12	0	6531	Bacteria	100	Bacteria_unclassified	100	Bacteria_unclassified	100	Bacteria_unclassified	100	Bacteria_unclassified	100	unclassified	NA
Otu000040	G6	Fine_peat-sand_4_week1	67	6531	Bacteria	100	Bacteria_unclassified	100	Bacteria_unclassified	100	Bacteria_unclassified	100	Bacteria_unclassified	100	unclassified	NA
Otu000040	G8	Fine_peat-sand_5_week1	53	6531	Bacteria	100	Bacteria_unclassified	100	Bacteria_unclassified	100	Bacteria_unclassified	100	Bacteria_unclassified	100	unclassified	NA
Otu000040	G9	Fine_peat-sand_2_week12	31	6531	Bacteria	100	Bacteria_unclassified	100	Bacteria_unclassified	100	Bacteria_unclassified	100	Bacteria_unclassified	100	unclassified	NA
Otu000040	H4	Gardening_compost_4_week12	1	6531	Bacteria	100	Bacteria_unclassified	100	Bacteria_unclassified	100	Bacteria_unclassified	100	Bacteria_unclassified	100	unclassified	NA
Otu000040	H5	Coarse_peat-sand_pristine_week12	0	6531	Bacteria	100	Bacteria_unclassified	100	Bacteria_unclassified	100	Bacteria_unclassified	100	Bacteria_unclassified	100	unclassified	NA
Otu000040	H8	Gardening_compost_1_week1	0	6531	Bacteria	100	Bacteria_unclassified	100	Bacteria_unclassified	100	Bacteria_unclassified	100	Bacteria_unclassified	100	unclassified	NA
Otu000040	H9	Fine_peat-sand_3_week12	45	6531	Bacteria	100	Bacteria_unclassified	100	Bacteria_unclassified	100	Bacteria_unclassified	100	Bacteria_unclassified	100	unclassified	NA
Otu000041	A10	Fine_peat-sand_4_week12	30	6404	Bacteria	100	Actinobacteria	100	Actinobacteria	100	Actinomycetales	100	Nocardioidaceae	100	Nocardioides	100
Otu000041	A5	Gardening_compost_5_week_12	0	6404	Bacteria	100	Actinobacteria	100	Actinobacteria	100	Actinomycetales	100	Nocardioidaceae	100	Nocardioides	100
Otu000041	A6	Coarse_peat-sand_1_week1	37	6404	Bacteria	100	Actinobacteria	100	Actinobacteria	100	Actinomycetales	100	Nocardioidaceae	100	Nocardioides	100
Otu000041	A9	Gardening_compost_2_week1	0	6404	Bacteria	100	Actinobacteria	100	Actinobacteria	100	Actinomycetales	100	Nocardioidaceae	100	Nocardioides	100
Otu000041	B10	Fine_peat-sand_5_week12	25	6404	Bacteria	100	Actinobacteria	100	Actinobacteria	100	Actinomycetales	100	Nocardioidaceae	100	Nocardioides	100
Otu000041	B5	Gardening_compost_pristine_week12	1	6404	Bacteria	100	Actinobacteria	100	Actinobacteria	100	Actinomycetales	100	Nocardioidaceae	100	Nocardioides	100
Otu000041	B6	Coarse_peat-sand_2_week1	21	6404	Bacteria	100	Actinobacteria	100	Actinobacteria	100	Actinomycetales	100	Nocardioidaceae	100	Nocardioides	100
Otu000041	B9	Gardening_compost_3_week1	1	6404	Bacteria	100	Actinobacteria	100	Actinobacteria	100	Actinomycetales	100	Nocardioidaceae	100	Nocardioides	100
Otu000041	C10	Fine_peat-sand_pristine_week12	42	6404	Bacteria	100	Actinobacteria	100	Actinobacteria	100	Actinomycetales	100	Nocardioidaceae	100	Nocardioides	100
Otu000041	C5	coarse_peat-sand_1_week12	47	6404	Bacteria	100	Actinobacteria	100	Actinobacteria	100	Actinomycetales	100	Nocardioidaceae	100	Nocardioides	100
Otu000041	C6	Coarse_peat-sand_5_week1	0	6404	Bacteria	100	Actinobacteria	100	Actinobacteria	100	Actinomycetales	100	Nocardioidaceae	100	Nocardioides	100
Otu000041	C9	Gardening_compost_4_week1	0	6404	Bacteria	100	Actinobacteria	100	Actinobacteria	100	Actinomycetales	100	Nocardioidaceae	100	Nocardioides	100
Otu000041	D10	Fine_peat-sand_pristine_week1	14	6404	Bacteria	100	Actinobacteria	100	Actinobacteria	100	Actinomycetales	100	Nocardioidaceae	100	Nocardioides	100
Otu000041	D5	Coarse_peat-sand_2_week12	0	6404	Bacteria	100	Actinobacteria	100	Actinobacteria	100	Actinomycetales	100	Nocardioidaceae	100	Nocardioides	100
Otu000041	D6	Fine_peat-sand_1_week1	25	6404	Bacteria	100	Actinobacteria	100	Actinobacteria	100	Actinomycetales	100	Nocardioidaceae	100	Nocardioides	100
Otu000041	D7	Coarse_peat-sand_3_week1	16	6404	Bacteria	100	Actinobacteria	100	Actinobacteria	100	Actinomycetales	100	Nocardioidaceae	100	Nocardioides	100
Otu000041	D9	Gardening_compost_5_week_1	0	6404	Bacteria	100	Actinobacteria	100	Actinobacteria	100	Actinomycetales	100	Nocardioidaceae	100	Nocardioides	100
Otu000041	E4	Gardening_compost_1_week12	0	6404	Bacteria	100	Actinobacteria	100	Actinobacteria	100	Actinomycetales	100	Nocardioidaceae	100	Nocardioides	100
Otu000041	E5	Coarse_peat-sand_3_week12	43	6404	Bacteria	100	Actinobacteria	100	Actinobacteria	100	Actinomycetales	100	Nocardioidaceae	100	Nocardioides	100
Otu000041	E6	Fine_peat-sand_2_week1	47	6404	Bacteria	100	Actinobacteria	100	Actinobacteria	100	Actinomycetales	100	Nocardioidaceae	100	Nocardioides	100
Otu000041	E7	Coarse_peat-sand_4_week1	12	6404	Bacteria	100	Actinobacteria	100	Actinobacteria	100	Actinomycetales	100	Nocardioidaceae	100	Nocardioides	100
Otu000041	E9	Gardening_compost_pristine__week1	0	6404	Bacteria	100	Actinobacteria	100	Actinobacteria	100	Actinomycetales	100	Nocardioidaceae	100	Nocardioides	100
Otu000041	F4	Gardening_compost_2_week12	0	6404	Bacteria	100	Actinobacteria	100	Actinobacteria	100	Actinomycetales	100	Nocardioidaceae	100	Nocardioides	100
Otu000041	F5	Coarse_peat-sand_4_week12	20	6404	Bacteria	100	Actinobacteria	100	Actinobacteria	100	Actinomycetales	100	Nocardioidaceae	100	Nocardioides	100
Otu000041	F6	Fine_peat-sand_3_week1	64	6404	Bacteria	100	Actinobacteria	100	Actinobacteria	100	Actinomycetales	100	Nocardioidaceae	100	Nocardioides	100
Otu000041	F7	Coarse_peat-sand_pristine_week1	18	6404	Bacteria	100	Actinobacteria	100	Actinobacteria	100	Actinomycetales	100	Nocardioidaceae	100	Nocardioides	100
Otu000041	F9	Fine_peat-sand_1_week12	15	6404	Bacteria	100	Actinobacteria	100	Actinobacteria	100	Actinomycetales	100	Nocardioidaceae	100	Nocardioides	100
Otu000041	G4	Gardening_compost_3_week12	0	6404	Bacteria	100	Actinobacteria	100	Actinobacteria	100	Actinomycetales	100	Nocardioidaceae	100	Nocardioides	100
Otu000041	G5	Coarse_peat-sand_5_week12	62	6404	Bacteria	100	Actinobacteria	100	Actinobacteria	100	Actinomycetales	100	Nocardioidaceae	100	Nocardioides	100
Otu000041	G6	Fine_peat-sand_4_week1	48	6404	Bacteria	100	Actinobacteria	100	Actinobacteria	100	Actinomycetales	100	Nocardioidaceae	100	Nocardioides	100
Otu000041	G8	Fine_peat-sand_5_week1	58	6404	Bacteria	100	Actinobacteria	100	Actinobacteria	100	Actinomycetales	100	Nocardioidaceae	100	Nocardioides	100
Otu000041	G9	Fine_peat-sand_2_week12	32	6404	Bacteria	100	Actinobacteria	100	Actinobacteria	100	Actinomycetales	100	Nocardioidaceae	100	Nocardioides	100
Otu000041	H4	Gardening_compost_4_week12	1	6404	Bacteria	100	Actinobacteria	100	Actinobacteria	100	Actinomycetales	100	Nocardioidaceae	100	Nocardioides	100
Otu000041	H5	Coarse_peat-sand_pristine_week12	26	6404	Bacteria	100	Actinobacteria	100	Actinobacteria	100	Actinomycetales	100	Nocardioidaceae	100	Nocardioides	100
Otu000041	H8	Gardening_compost_1_week1	0	6404	Bacteria	100	Actinobacteria	100	Actinobacteria	100	Actinomycetales	100	Nocardioidaceae	100	Nocardioides	100
Otu000041	H9	Fine_peat-sand_3_week12	37	6404	Bacteria	100	Actinobacteria	100	Actinobacteria	100	Actinomycetales	100	Nocardioidaceae	100	Nocardioides	100
Otu000042	A10	Fine_peat-sand_4_week12	12	6402	Bacteria	100	Actinobacteria	100	Actinobacteria	100	Actinomycetales	100	Micrococcaceae	100	Arthrobacter	100
Otu000042	A5	Gardening_compost_5_week_12	11	6402	Bacteria	100	Actinobacteria	100	Actinobacteria	100	Actinomycetales	100	Micrococcaceae	100	Arthrobacter	100
Otu000042	A6	Coarse_peat-sand_1_week1	1	6402	Bacteria	100	Actinobacteria	100	Actinobacteria	100	Actinomycetales	100	Micrococcaceae	100	Arthrobacter	100
Otu000042	A9	Gardening_compost_2_week1	33	6402	Bacteria	100	Actinobacteria	100	Actinobacteria	100	Actinomycetales	100	Micrococcaceae	100	Arthrobacter	100
Otu000042	B10	Fine_peat-sand_5_week12	21	6402	Bacteria	100	Actinobacteria	100	Actinobacteria	100	Actinomycetales	100	Micrococcaceae	100	Arthrobacter	100
Otu000042	B5	Gardening_compost_pristine_week12	24	6402	Bacteria	100	Actinobacteria	100	Actinobacteria	100	Actinomycetales	100	Micrococcaceae	100	Arthrobacter	100
Otu000042	B6	Coarse_peat-sand_2_week1	0	6402	Bacteria	100	Actinobacteria	100	Actinobacteria	100	Actinomycetales	100	Micrococcaceae	100	Arthrobacter	100
Otu000042	B9	Gardening_compost_3_week1	35	6402	Bacteria	100	Actinobacteria	100	Actinobacteria	100	Actinomycetales	100	Micrococcaceae	100	Arthrobacter	100
Otu000042	C10	Fine_peat-sand_pristine_week12	26	6402	Bacteria	100	Actinobacteria	100	Actinobacteria	100	Actinomycetales	100	Micrococcaceae	100	Arthrobacter	100
Otu000042	C5	coarse_peat-sand_1_week12	1	6402	Bacteria	100	Actinobacteria	100	Actinobacteria	100	Actinomycetales	100	Micrococcaceae	100	Arthrobacter	100
Otu000042	C6	Coarse_peat-sand_5_week1	0	6402	Bacteria	100	Actinobacteria	100	Actinobacteria	100	Actinomycetales	100	Micrococcaceae	100	Arthrobacter	100
Otu000042	C9	Gardening_compost_4_week1	15	6402	Bacteria	100	Actinobacteria	100	Actinobacteria	100	Actinomycetales	100	Micrococcaceae	100	Arthrobacter	100
Otu000042	D10	Fine_peat-sand_pristine_week1	9	6402	Bacteria	100	Actinobacteria	100	Actinobacteria	100	Actinomycetales	100	Micrococcaceae	100	Arthrobacter	100
Otu000042	D5	Coarse_peat-sand_2_week12	1	6402	Bacteria	100	Actinobacteria	100	Actinobacteria	100	Actinomycetales	100	Micrococcaceae	100	Arthrobacter	100
Otu000042	D6	Fine_peat-sand_1_week1	9	6402	Bacteria	100	Actinobacteria	100	Actinobacteria	100	Actinomycetales	100	Micrococcaceae	100	Arthrobacter	100
Otu000042	D7	Coarse_peat-sand_3_week1	2	6402	Bacteria	100	Actinobacteria	100	Actinobacteria	100	Actinomycetales	100	Micrococcaceae	100	Arthrobacter	100
Otu000042	D9	Gardening_compost_5_week_1	17	6402	Bacteria	100	Actinobacteria	100	Actinobacteria	100	Actinomycetales	100	Micrococcaceae	100	Arthrobacter	100
Otu000042	E4	Gardening_compost_1_week12	21	6402	Bacteria	100	Actinobacteria	100	Actinobacteria	100	Actinomycetales	100	Micrococcaceae	100	Arthrobacter	100
Otu000042	E5	Coarse_peat-sand_3_week12	1	6402	Bacteria	100	Actinobacteria	100	Actinobacteria	100	Actinomycetales	100	Micrococcaceae	100	Arthrobacter	100
Otu000042	E6	Fine_peat-sand_2_week1	32	6402	Bacteria	100	Actinobacteria	100	Actinobacteria	100	Actinomycetales	100	Micrococcaceae	100	Arthrobacter	100
Otu000042	E7	Coarse_peat-sand_4_week1	3	6402	Bacteria	100	Actinobacteria	100	Actinobacteria	100	Actinomycetales	100	Micrococcaceae	100	Arthrobacter	100
Otu000042	E9	Gardening_compost_pristine__week1	37	6402	Bacteria	100	Actinobacteria	100	Actinobacteria	100	Actinomycetales	100	Micrococcaceae	100	Arthrobacter	100
Otu000042	F4	Gardening_compost_2_week12	33	6402	Bacteria	100	Actinobacteria	100	Actinobacteria	100	Actinomycetales	100	Micrococcaceae	100	Arthrobacter	100
Otu000042	F5	Coarse_peat-sand_4_week12	0	6402	Bacteria	100	Actinobacteria	100	Actinobacteria	100	Actinomycetales	100	Micrococcaceae	100	Arthrobacter	100
Otu000042	F6	Fine_peat-sand_3_week1	42	6402	Bacteria	100	Actinobacteria	100	Actinobacteria	100	Actinomycetales	100	Micrococcaceae	100	Arthrobacter	100
Otu000042	F7	Coarse_peat-sand_pristine_week1	5	6402	Bacteria	100	Actinobacteria	100	Actinobacteria	100	Actinomycetales	100	Micrococcaceae	100	Arthrobacter	100
Otu000042	F9	Fine_peat-sand_1_week12	9	6402	Bacteria	100	Actinobacteria	100	Actinobacteria	100	Actinomycetales	100	Micrococcaceae	100	Arthrobacter	100
Otu000042	G4	Gardening_compost_3_week12	28	6402	Bacteria	100	Actinobacteria	100	Actinobacteria	100	Actinomycetales	100	Micrococcaceae	100	Arthrobacter	100
Otu000042	G5	Coarse_peat-sand_5_week12	0	6402	Bacteria	100	Actinobacteria	100	Actinobacteria	100	Actinomycetales	100	Micrococcaceae	100	Arthrobacter	100
Otu000042	G6	Fine_peat-sand_4_week1	27	6402	Bacteria	100	Actinobacteria	100	Actinobacteria	100	Actinomycetales	100	Micrococcaceae	100	Arthrobacter	100
Otu000042	G8	Fine_peat-sand_5_week1	26	6402	Bacteria	100	Actinobacteria	100	Actinobacteria	100	Actinomycetales	100	Micrococcaceae	100	Arthrobacter	100
Otu000042	G9	Fine_peat-sand_2_week12	17	6402	Bacteria	100	Actinobacteria	100	Actinobacteria	100	Actinomycetales	100	Micrococcaceae	100	Arthrobacter	100
Otu000042	H4	Gardening_compost_4_week12	26	6402	Bacteria	100	Actinobacteria	100	Actinobacteria	100	Actinomycetales	100	Micrococcaceae	100	Arthrobacter	100
Otu000042	H5	Coarse_peat-sand_pristine_week12	2	6402	Bacteria	100	Actinobacteria	100	Actinobacteria	100	Actinomycetales	100	Micrococcaceae	100	Arthrobacter	100
Otu000042	H8	Gardening_compost_1_week1	24	6402	Bacteria	100	Actinobacteria	100	Actinobacteria	100	Actinomycetales	100	Micrococcaceae	100	Arthrobacter	100
Otu000042	H9	Fine_peat-sand_3_week12	11	6402	Bacteria	100	Actinobacteria	100	Actinobacteria	100	Actinomycetales	100	Micrococcaceae	100	Arthrobacter	100
Otu000043	A10	Fine_peat-sand_4_week12	76	6320	Bacteria	100	Proteobacteria	100	Gammaproteobacteria	100	Xanthomonadales	100	Xanthomonadaceae	100	unclassified	NA
Otu000043	A5	Gardening_compost_5_week_12	0	6320	Bacteria	100	Proteobacteria	100	Gammaproteobacteria	100	Xanthomonadales	100	Xanthomonadaceae	100	unclassified	NA
Otu000043	A6	Coarse_peat-sand_1_week1	5	6320	Bacteria	100	Proteobacteria	100	Gammaproteobacteria	100	Xanthomonadales	100	Xanthomonadaceae	100	unclassified	NA
Otu000043	A9	Gardening_compost_2_week1	0	6320	Bacteria	100	Proteobacteria	100	Gammaproteobacteria	100	Xanthomonadales	100	Xanthomonadaceae	100	unclassified	NA
Otu000043	B10	Fine_peat-sand_5_week12	50	6320	Bacteria	100	Proteobacteria	100	Gammaproteobacteria	100	Xanthomonadales	100	Xanthomonadaceae	100	unclassified	NA
Otu000043	B5	Gardening_compost_pristine_week12	0	6320	Bacteria	100	Proteobacteria	100	Gammaproteobacteria	100	Xanthomonadales	100	Xanthomonadaceae	100	unclassified	NA
Otu000043	B6	Coarse_peat-sand_2_week1	6	6320	Bacteria	100	Proteobacteria	100	Gammaproteobacteria	100	Xanthomonadales	100	Xanthomonadaceae	100	unclassified	NA
Otu000043	B9	Gardening_compost_3_week1	0	6320	Bacteria	100	Proteobacteria	100	Gammaproteobacteria	100	Xanthomonadales	100	Xanthomonadaceae	100	unclassified	NA
Otu000043	C10	Fine_peat-sand_pristine_week12	34	6320	Bacteria	100	Proteobacteria	100	Gammaproteobacteria	100	Xanthomonadales	100	Xanthomonadaceae	100	unclassified	NA
Otu000043	C5	coarse_peat-sand_1_week12	2	6320	Bacteria	100	Proteobacteria	100	Gammaproteobacteria	100	Xanthomonadales	100	Xanthomonadaceae	100	unclassified	NA
Otu000043	C6	Coarse_peat-sand_5_week1	11	6320	Bacteria	100	Proteobacteria	100	Gammaproteobacteria	100	Xanthomonadales	100	Xanthomonadaceae	100	unclassified	NA
Otu000043	C9	Gardening_compost_4_week1	0	6320	Bacteria	100	Proteobacteria	100	Gammaproteobacteria	100	Xanthomonadales	100	Xanthomonadaceae	100	unclassified	NA
Otu000043	D10	Fine_peat-sand_pristine_week1	39	6320	Bacteria	100	Proteobacteria	100	Gammaproteobacteria	100	Xanthomonadales	100	Xanthomonadaceae	100	unclassified	NA
Otu000043	D5	Coarse_peat-sand_2_week12	0	6320	Bacteria	100	Proteobacteria	100	Gammaproteobacteria	100	Xanthomonadales	100	Xanthomonadaceae	100	unclassified	NA
Otu000043	D6	Fine_peat-sand_1_week1	11	6320	Bacteria	100	Proteobacteria	100	Gammaproteobacteria	100	Xanthomonadales	100	Xanthomonadaceae	100	unclassified	NA
Otu000043	D7	Coarse_peat-sand_3_week1	3	6320	Bacteria	100	Proteobacteria	100	Gammaproteobacteria	100	Xanthomonadales	100	Xanthomonadaceae	100	unclassified	NA
Otu000043	D9	Gardening_compost_5_week_1	1	6320	Bacteria	100	Proteobacteria	100	Gammaproteobacteria	100	Xanthomonadales	100	Xanthomonadaceae	100	unclassified	NA
Otu000043	E4	Gardening_compost_1_week12	0	6320	Bacteria	100	Proteobacteria	100	Gammaproteobacteria	100	Xanthomonadales	100	Xanthomonadaceae	100	unclassified	NA
Otu000043	E5	Coarse_peat-sand_3_week12	5	6320	Bacteria	100	Proteobacteria	100	Gammaproteobacteria	100	Xanthomonadales	100	Xanthomonadaceae	100	unclassified	NA
Otu000043	E6	Fine_peat-sand_2_week1	16	6320	Bacteria	100	Proteobacteria	100	Gammaproteobacteria	100	Xanthomonadales	100	Xanthomonadaceae	100	unclassified	NA
Otu000043	E7	Coarse_peat-sand_4_week1	2	6320	Bacteria	100	Proteobacteria	100	Gammaproteobacteria	100	Xanthomonadales	100	Xanthomonadaceae	100	unclassified	NA
Otu000043	E9	Gardening_compost_pristine__week1	2	6320	Bacteria	100	Proteobacteria	100	Gammaproteobacteria	100	Xanthomonadales	100	Xanthomonadaceae	100	unclassified	NA
Otu000043	F4	Gardening_compost_2_week12	0	6320	Bacteria	100	Proteobacteria	100	Gammaproteobacteria	100	Xanthomonadales	100	Xanthomonadaceae	100	unclassified	NA
Otu000043	F5	Coarse_peat-sand_4_week12	15	6320	Bacteria	100	Proteobacteria	100	Gammaproteobacteria	100	Xanthomonadales	100	Xanthomonadaceae	100	unclassified	NA
Otu000043	F6	Fine_peat-sand_3_week1	17	6320	Bacteria	100	Proteobacteria	100	Gammaproteobacteria	100	Xanthomonadales	100	Xanthomonadaceae	100	unclassified	NA
Otu000043	F7	Coarse_peat-sand_pristine_week1	3	6320	Bacteria	100	Proteobacteria	100	Gammaproteobacteria	100	Xanthomonadales	100	Xanthomonadaceae	100	unclassified	NA
Otu000043	F9	Fine_peat-sand_1_week12	46	6320	Bacteria	100	Proteobacteria	100	Gammaproteobacteria	100	Xanthomonadales	100	Xanthomonadaceae	100	unclassified	NA
Otu000043	G4	Gardening_compost_3_week12	2	6320	Bacteria	100	Proteobacteria	100	Gammaproteobacteria	100	Xanthomonadales	100	Xanthomonadaceae	100	unclassified	NA
Otu000043	G5	Coarse_peat-sand_5_week12	15	6320	Bacteria	100	Proteobacteria	100	Gammaproteobacteria	100	Xanthomonadales	100	Xanthomonadaceae	100	unclassified	NA
Otu000043	G6	Fine_peat-sand_4_week1	12	6320	Bacteria	100	Proteobacteria	100	Gammaproteobacteria	100	Xanthomonadales	100	Xanthomonadaceae	100	unclassified	NA
Otu000043	G8	Fine_peat-sand_5_week1	9	6320	Bacteria	100	Proteobacteria	100	Gammaproteobacteria	100	Xanthomonadales	100	Xanthomonadaceae	100	unclassified	NA
Otu000043	G9	Fine_peat-sand_2_week12	48	6320	Bacteria	100	Proteobacteria	100	Gammaproteobacteria	100	Xanthomonadales	100	Xanthomonadaceae	100	unclassified	NA
Otu000043	H4	Gardening_compost_4_week12	0	6320	Bacteria	100	Proteobacteria	100	Gammaproteobacteria	100	Xanthomonadales	100	Xanthomonadaceae	100	unclassified	NA
Otu000043	H5	Coarse_peat-sand_pristine_week12	2	6320	Bacteria	100	Proteobacteria	100	Gammaproteobacteria	100	Xanthomonadales	100	Xanthomonadaceae	100	unclassified	NA
Otu000043	H8	Gardening_compost_1_week1	0	6320	Bacteria	100	Proteobacteria	100	Gammaproteobacteria	100	Xanthomonadales	100	Xanthomonadaceae	100	unclassified	NA
Otu000043	H9	Fine_peat-sand_3_week12	46	6320	Bacteria	100	Proteobacteria	100	Gammaproteobacteria	100	Xanthomonadales	100	Xanthomonadaceae	100	unclassified	NA
Otu000044	A10	Fine_peat-sand_4_week12	37	5978	Bacteria	100	Verrucomicrobia	100	Subdivision3	100	Subdivision3_unclassified	100	Subdivision3_unclassified	100	unclassified	NA
Otu000044	A5	Gardening_compost_5_week_12	1	5978	Bacteria	100	Verrucomicrobia	100	Subdivision3	100	Subdivision3_unclassified	100	Subdivision3_unclassified	100	unclassified	NA
Otu000044	A6	Coarse_peat-sand_1_week1	0	5978	Bacteria	100	Verrucomicrobia	100	Subdivision3	100	Subdivision3_unclassified	100	Subdivision3_unclassified	100	unclassified	NA
Otu000044	A9	Gardening_compost_2_week1	0	5978	Bacteria	100	Verrucomicrobia	100	Subdivision3	100	Subdivision3_unclassified	100	Subdivision3_unclassified	100	unclassified	NA
Otu000044	B10	Fine_peat-sand_5_week12	35	5978	Bacteria	100	Verrucomicrobia	100	Subdivision3	100	Subdivision3_unclassified	100	Subdivision3_unclassified	100	unclassified	NA
Otu000044	B5	Gardening_compost_pristine_week12	0	5978	Bacteria	100	Verrucomicrobia	100	Subdivision3	100	Subdivision3_unclassified	100	Subdivision3_unclassified	100	unclassified	NA
Otu000044	B6	Coarse_peat-sand_2_week1	3	5978	Bacteria	100	Verrucomicrobia	100	Subdivision3	100	Subdivision3_unclassified	100	Subdivision3_unclassified	100	unclassified	NA
Otu000044	B9	Gardening_compost_3_week1	0	5978	Bacteria	100	Verrucomicrobia	100	Subdivision3	100	Subdivision3_unclassified	100	Subdivision3_unclassified	100	unclassified	NA
Otu000044	C10	Fine_peat-sand_pristine_week12	62	5978	Bacteria	100	Verrucomicrobia	100	Subdivision3	100	Subdivision3_unclassified	100	Subdivision3_unclassified	100	unclassified	NA
Otu000044	C5	coarse_peat-sand_1_week12	0	5978	Bacteria	100	Verrucomicrobia	100	Subdivision3	100	Subdivision3_unclassified	100	Subdivision3_unclassified	100	unclassified	NA
Otu000044	C6	Coarse_peat-sand_5_week1	4	5978	Bacteria	100	Verrucomicrobia	100	Subdivision3	100	Subdivision3_unclassified	100	Subdivision3_unclassified	100	unclassified	NA
Otu000044	C9	Gardening_compost_4_week1	0	5978	Bacteria	100	Verrucomicrobia	100	Subdivision3	100	Subdivision3_unclassified	100	Subdivision3_unclassified	100	unclassified	NA
Otu000044	D10	Fine_peat-sand_pristine_week1	81	5978	Bacteria	100	Verrucomicrobia	100	Subdivision3	100	Subdivision3_unclassified	100	Subdivision3_unclassified	100	unclassified	NA
Otu000044	D5	Coarse_peat-sand_2_week12	0	5978	Bacteria	100	Verrucomicrobia	100	Subdivision3	100	Subdivision3_unclassified	100	Subdivision3_unclassified	100	unclassified	NA
Otu000044	D6	Fine_peat-sand_1_week1	23	5978	Bacteria	100	Verrucomicrobia	100	Subdivision3	100	Subdivision3_unclassified	100	Subdivision3_unclassified	100	unclassified	NA
Otu000044	D7	Coarse_peat-sand_3_week1	6	5978	Bacteria	100	Verrucomicrobia	100	Subdivision3	100	Subdivision3_unclassified	100	Subdivision3_unclassified	100	unclassified	NA
Otu000044	D9	Gardening_compost_5_week_1	0	5978	Bacteria	100	Verrucomicrobia	100	Subdivision3	100	Subdivision3_unclassified	100	Subdivision3_unclassified	100	unclassified	NA
Otu000044	E4	Gardening_compost_1_week12	0	5978	Bacteria	100	Verrucomicrobia	100	Subdivision3	100	Subdivision3_unclassified	100	Subdivision3_unclassified	100	unclassified	NA
Otu000044	E5	Coarse_peat-sand_3_week12	0	5978	Bacteria	100	Verrucomicrobia	100	Subdivision3	100	Subdivision3_unclassified	100	Subdivision3_unclassified	100	unclassified	NA
Otu000044	E6	Fine_peat-sand_2_week1	9	5978	Bacteria	100	Verrucomicrobia	100	Subdivision3	100	Subdivision3_unclassified	100	Subdivision3_unclassified	100	unclassified	NA
Otu000044	E7	Coarse_peat-sand_4_week1	0	5978	Bacteria	100	Verrucomicrobia	100	Subdivision3	100	Subdivision3_unclassified	100	Subdivision3_unclassified	100	unclassified	NA
Otu000044	E9	Gardening_compost_pristine__week1	0	5978	Bacteria	100	Verrucomicrobia	100	Subdivision3	100	Subdivision3_unclassified	100	Subdivision3_unclassified	100	unclassified	NA
Otu000044	F4	Gardening_compost_2_week12	0	5978	Bacteria	100	Verrucomicrobia	100	Subdivision3	100	Subdivision3_unclassified	100	Subdivision3_unclassified	100	unclassified	NA
Otu000044	F5	Coarse_peat-sand_4_week12	0	5978	Bacteria	100	Verrucomicrobia	100	Subdivision3	100	Subdivision3_unclassified	100	Subdivision3_unclassified	100	unclassified	NA
Otu000044	F6	Fine_peat-sand_3_week1	0	5978	Bacteria	100	Verrucomicrobia	100	Subdivision3	100	Subdivision3_unclassified	100	Subdivision3_unclassified	100	unclassified	NA
Otu000044	F7	Coarse_peat-sand_pristine_week1	3	5978	Bacteria	100	Verrucomicrobia	100	Subdivision3	100	Subdivision3_unclassified	100	Subdivision3_unclassified	100	unclassified	NA
Otu000044	F9	Fine_peat-sand_1_week12	41	5978	Bacteria	100	Verrucomicrobia	100	Subdivision3	100	Subdivision3_unclassified	100	Subdivision3_unclassified	100	unclassified	NA
Otu000044	G4	Gardening_compost_3_week12	0	5978	Bacteria	100	Verrucomicrobia	100	Subdivision3	100	Subdivision3_unclassified	100	Subdivision3_unclassified	100	unclassified	NA
Otu000044	G5	Coarse_peat-sand_5_week12	0	5978	Bacteria	100	Verrucomicrobia	100	Subdivision3	100	Subdivision3_unclassified	100	Subdivision3_unclassified	100	unclassified	NA
Otu000044	G6	Fine_peat-sand_4_week1	12	5978	Bacteria	100	Verrucomicrobia	100	Subdivision3	100	Subdivision3_unclassified	100	Subdivision3_unclassified	100	unclassified	NA
Otu000044	G8	Fine_peat-sand_5_week1	15	5978	Bacteria	100	Verrucomicrobia	100	Subdivision3	100	Subdivision3_unclassified	100	Subdivision3_unclassified	100	unclassified	NA
Otu000044	G9	Fine_peat-sand_2_week12	22	5978	Bacteria	100	Verrucomicrobia	100	Subdivision3	100	Subdivision3_unclassified	100	Subdivision3_unclassified	100	unclassified	NA
Otu000044	H4	Gardening_compost_4_week12	0	5978	Bacteria	100	Verrucomicrobia	100	Subdivision3	100	Subdivision3_unclassified	100	Subdivision3_unclassified	100	unclassified	NA
Otu000044	H5	Coarse_peat-sand_pristine_week12	4	5978	Bacteria	100	Verrucomicrobia	100	Subdivision3	100	Subdivision3_unclassified	100	Subdivision3_unclassified	100	unclassified	NA
Otu000044	H8	Gardening_compost_1_week1	0	5978	Bacteria	100	Verrucomicrobia	100	Subdivision3	100	Subdivision3_unclassified	100	Subdivision3_unclassified	100	unclassified	NA
Otu000044	H9	Fine_peat-sand_3_week12	41	5978	Bacteria	100	Verrucomicrobia	100	Subdivision3	100	Subdivision3_unclassified	100	Subdivision3_unclassified	100	unclassified	NA
Otu000045	A10	Fine_peat-sand_4_week12	3	5909	Bacteria	100	Proteobacteria	100	Alphaproteobacteria	100	Rhizobiales	100	Rhizobiales_unclassified	100	unclassified	NA
Otu000045	A5	Gardening_compost_5_week_12	29	5909	Bacteria	100	Proteobacteria	100	Alphaproteobacteria	100	Rhizobiales	100	Rhizobiales_unclassified	100	unclassified	NA
Otu000045	A6	Coarse_peat-sand_1_week1	3	5909	Bacteria	100	Proteobacteria	100	Alphaproteobacteria	100	Rhizobiales	100	Rhizobiales_unclassified	100	unclassified	NA
Otu000045	A9	Gardening_compost_2_week1	55	5909	Bacteria	100	Proteobacteria	100	Alphaproteobacteria	100	Rhizobiales	100	Rhizobiales_unclassified	100	unclassified	NA
Otu000045	B10	Fine_peat-sand_5_week12	7	5909	Bacteria	100	Proteobacteria	100	Alphaproteobacteria	100	Rhizobiales	100	Rhizobiales_unclassified	100	unclassified	NA
Otu000045	B5	Gardening_compost_pristine_week12	31	5909	Bacteria	100	Proteobacteria	100	Alphaproteobacteria	100	Rhizobiales	100	Rhizobiales_unclassified	100	unclassified	NA
Otu000045	B6	Coarse_peat-sand_2_week1	2	5909	Bacteria	100	Proteobacteria	100	Alphaproteobacteria	100	Rhizobiales	100	Rhizobiales_unclassified	100	unclassified	NA
Otu000045	B9	Gardening_compost_3_week1	58	5909	Bacteria	100	Proteobacteria	100	Alphaproteobacteria	100	Rhizobiales	100	Rhizobiales_unclassified	100	unclassified	NA
Otu000045	C10	Fine_peat-sand_pristine_week12	4	5909	Bacteria	100	Proteobacteria	100	Alphaproteobacteria	100	Rhizobiales	100	Rhizobiales_unclassified	100	unclassified	NA
Otu000045	C5	coarse_peat-sand_1_week12	9	5909	Bacteria	100	Proteobacteria	100	Alphaproteobacteria	100	Rhizobiales	100	Rhizobiales_unclassified	100	unclassified	NA
Otu000045	C6	Coarse_peat-sand_5_week1	4	5909	Bacteria	100	Proteobacteria	100	Alphaproteobacteria	100	Rhizobiales	100	Rhizobiales_unclassified	100	unclassified	NA
Otu000045	C9	Gardening_compost_4_week1	76	5909	Bacteria	100	Proteobacteria	100	Alphaproteobacteria	100	Rhizobiales	100	Rhizobiales_unclassified	100	unclassified	NA
Otu000045	D10	Fine_peat-sand_pristine_week1	5	5909	Bacteria	100	Proteobacteria	100	Alphaproteobacteria	100	Rhizobiales	100	Rhizobiales_unclassified	100	unclassified	NA
Otu000045	D5	Coarse_peat-sand_2_week12	3	5909	Bacteria	100	Proteobacteria	100	Alphaproteobacteria	100	Rhizobiales	100	Rhizobiales_unclassified	100	unclassified	NA
Otu000045	D6	Fine_peat-sand_1_week1	4	5909	Bacteria	100	Proteobacteria	100	Alphaproteobacteria	100	Rhizobiales	100	Rhizobiales_unclassified	100	unclassified	NA
Otu000045	D7	Coarse_peat-sand_3_week1	3	5909	Bacteria	100	Proteobacteria	100	Alphaproteobacteria	100	Rhizobiales	100	Rhizobiales_unclassified	100	unclassified	NA
Otu000045	D9	Gardening_compost_5_week_1	62	5909	Bacteria	100	Proteobacteria	100	Alphaproteobacteria	100	Rhizobiales	100	Rhizobiales_unclassified	100	unclassified	NA
Otu000045	E4	Gardening_compost_1_week12	33	5909	Bacteria	100	Proteobacteria	100	Alphaproteobacteria	100	Rhizobiales	100	Rhizobiales_unclassified	100	unclassified	NA
Otu000045	E5	Coarse_peat-sand_3_week12	10	5909	Bacteria	100	Proteobacteria	100	Alphaproteobacteria	100	Rhizobiales	100	Rhizobiales_unclassified	100	unclassified	NA
Otu000045	E6	Fine_peat-sand_2_week1	1	5909	Bacteria	100	Proteobacteria	100	Alphaproteobacteria	100	Rhizobiales	100	Rhizobiales_unclassified	100	unclassified	NA
Otu000045	E7	Coarse_peat-sand_4_week1	7	5909	Bacteria	100	Proteobacteria	100	Alphaproteobacteria	100	Rhizobiales	100	Rhizobiales_unclassified	100	unclassified	NA
Otu000045	E9	Gardening_compost_pristine__week1	39	5909	Bacteria	100	Proteobacteria	100	Alphaproteobacteria	100	Rhizobiales	100	Rhizobiales_unclassified	100	unclassified	NA
Otu000045	F4	Gardening_compost_2_week12	20	5909	Bacteria	100	Proteobacteria	100	Alphaproteobacteria	100	Rhizobiales	100	Rhizobiales_unclassified	100	unclassified	NA
Otu000045	F5	Coarse_peat-sand_4_week12	6	5909	Bacteria	100	Proteobacteria	100	Alphaproteobacteria	100	Rhizobiales	100	Rhizobiales_unclassified	100	unclassified	NA
Otu000045	F6	Fine_peat-sand_3_week1	4	5909	Bacteria	100	Proteobacteria	100	Alphaproteobacteria	100	Rhizobiales	100	Rhizobiales_unclassified	100	unclassified	NA
Otu000045	F7	Coarse_peat-sand_pristine_week1	12	5909	Bacteria	100	Proteobacteria	100	Alphaproteobacteria	100	Rhizobiales	100	Rhizobiales_unclassified	100	unclassified	NA
Otu000045	F9	Fine_peat-sand_1_week12	3	5909	Bacteria	100	Proteobacteria	100	Alphaproteobacteria	100	Rhizobiales	100	Rhizobiales_unclassified	100	unclassified	NA
Otu000045	G4	Gardening_compost_3_week12	29	5909	Bacteria	100	Proteobacteria	100	Alphaproteobacteria	100	Rhizobiales	100	Rhizobiales_unclassified	100	unclassified	NA
Otu000045	G5	Coarse_peat-sand_5_week12	11	5909	Bacteria	100	Proteobacteria	100	Alphaproteobacteria	100	Rhizobiales	100	Rhizobiales_unclassified	100	unclassified	NA
Otu000045	G6	Fine_peat-sand_4_week1	2	5909	Bacteria	100	Proteobacteria	100	Alphaproteobacteria	100	Rhizobiales	100	Rhizobiales_unclassified	100	unclassified	NA
Otu000045	G8	Fine_peat-sand_5_week1	8	5909	Bacteria	100	Proteobacteria	100	Alphaproteobacteria	100	Rhizobiales	100	Rhizobiales_unclassified	100	unclassified	NA
Otu000045	G9	Fine_peat-sand_2_week12	3	5909	Bacteria	100	Proteobacteria	100	Alphaproteobacteria	100	Rhizobiales	100	Rhizobiales_unclassified	100	unclassified	NA
Otu000045	H4	Gardening_compost_4_week12	35	5909	Bacteria	100	Proteobacteria	100	Alphaproteobacteria	100	Rhizobiales	100	Rhizobiales_unclassified	100	unclassified	NA
Otu000045	H5	Coarse_peat-sand_pristine_week12	4	5909	Bacteria	100	Proteobacteria	100	Alphaproteobacteria	100	Rhizobiales	100	Rhizobiales_unclassified	100	unclassified	NA
Otu000045	H8	Gardening_compost_1_week1	72	5909	Bacteria	100	Proteobacteria	100	Alphaproteobacteria	100	Rhizobiales	100	Rhizobiales_unclassified	100	unclassified	NA
Otu000045	H9	Fine_peat-sand_3_week12	4	5909	Bacteria	100	Proteobacteria	100	Alphaproteobacteria	100	Rhizobiales	100	Rhizobiales_unclassified	100	unclassified	NA
Otu000046	A10	Fine_peat-sand_4_week12	1	5597	Bacteria	100	Proteobacteria	100	Deltaproteobacteria	100	Myxococcales	100	Myxococcales_unclassified	100	unclassified	NA
Otu000046	A5	Gardening_compost_5_week_12	20	5597	Bacteria	100	Proteobacteria	100	Deltaproteobacteria	100	Myxococcales	100	Myxococcales_unclassified	100	unclassified	NA
Otu000046	A6	Coarse_peat-sand_1_week1	9	5597	Bacteria	100	Proteobacteria	100	Deltaproteobacteria	100	Myxococcales	100	Myxococcales_unclassified	100	unclassified	NA
Otu000046	A9	Gardening_compost_2_week1	10	5597	Bacteria	100	Proteobacteria	100	Deltaproteobacteria	100	Myxococcales	100	Myxococcales_unclassified	100	unclassified	NA
Otu000046	B10	Fine_peat-sand_5_week12	0	5597	Bacteria	100	Proteobacteria	100	Deltaproteobacteria	100	Myxococcales	100	Myxococcales_unclassified	100	unclassified	NA
Otu000046	B5	Gardening_compost_pristine_week12	25	5597	Bacteria	100	Proteobacteria	100	Deltaproteobacteria	100	Myxococcales	100	Myxococcales_unclassified	100	unclassified	NA
Otu000046	B6	Coarse_peat-sand_2_week1	22	5597	Bacteria	100	Proteobacteria	100	Deltaproteobacteria	100	Myxococcales	100	Myxococcales_unclassified	100	unclassified	NA
Otu000046	B9	Gardening_compost_3_week1	6	5597	Bacteria	100	Proteobacteria	100	Deltaproteobacteria	100	Myxococcales	100	Myxococcales_unclassified	100	unclassified	NA
Otu000046	C10	Fine_peat-sand_pristine_week12	1	5597	Bacteria	100	Proteobacteria	100	Deltaproteobacteria	100	Myxococcales	100	Myxococcales_unclassified	100	unclassified	NA
Otu000046	C5	coarse_peat-sand_1_week12	174	5597	Bacteria	100	Proteobacteria	100	Deltaproteobacteria	100	Myxococcales	100	Myxococcales_unclassified	100	unclassified	NA
Otu000046	C6	Coarse_peat-sand_5_week1	25	5597	Bacteria	100	Proteobacteria	100	Deltaproteobacteria	100	Myxococcales	100	Myxococcales_unclassified	100	unclassified	NA
Otu000046	C9	Gardening_compost_4_week1	4	5597	Bacteria	100	Proteobacteria	100	Deltaproteobacteria	100	Myxococcales	100	Myxococcales_unclassified	100	unclassified	NA
Otu000046	D10	Fine_peat-sand_pristine_week1	2	5597	Bacteria	100	Proteobacteria	100	Deltaproteobacteria	100	Myxococcales	100	Myxococcales_unclassified	100	unclassified	NA
Otu000046	D5	Coarse_peat-sand_2_week12	119	5597	Bacteria	100	Proteobacteria	100	Deltaproteobacteria	100	Myxococcales	100	Myxococcales_unclassified	100	unclassified	NA
Otu000046	D6	Fine_peat-sand_1_week1	0	5597	Bacteria	100	Proteobacteria	100	Deltaproteobacteria	100	Myxococcales	100	Myxococcales_unclassified	100	unclassified	NA
Otu000046	D7	Coarse_peat-sand_3_week1	13	5597	Bacteria	100	Proteobacteria	100	Deltaproteobacteria	100	Myxococcales	100	Myxococcales_unclassified	100	unclassified	NA
Otu000046	D9	Gardening_compost_5_week_1	9	5597	Bacteria	100	Proteobacteria	100	Deltaproteobacteria	100	Myxococcales	100	Myxococcales_unclassified	100	unclassified	NA
Otu000046	E4	Gardening_compost_1_week12	26	5597	Bacteria	100	Proteobacteria	100	Deltaproteobacteria	100	Myxococcales	100	Myxococcales_unclassified	100	unclassified	NA
Otu000046	E5	Coarse_peat-sand_3_week12	172	5597	Bacteria	100	Proteobacteria	100	Deltaproteobacteria	100	Myxococcales	100	Myxococcales_unclassified	100	unclassified	NA
Otu000046	E6	Fine_peat-sand_2_week1	1	5597	Bacteria	100	Proteobacteria	100	Deltaproteobacteria	100	Myxococcales	100	Myxococcales_unclassified	100	unclassified	NA
Otu000046	E7	Coarse_peat-sand_4_week1	40	5597	Bacteria	100	Proteobacteria	100	Deltaproteobacteria	100	Myxococcales	100	Myxococcales_unclassified	100	unclassified	NA
Otu000046	E9	Gardening_compost_pristine__week1	8	5597	Bacteria	100	Proteobacteria	100	Deltaproteobacteria	100	Myxococcales	100	Myxococcales_unclassified	100	unclassified	NA
Otu000046	F4	Gardening_compost_2_week12	43	5597	Bacteria	100	Proteobacteria	100	Deltaproteobacteria	100	Myxococcales	100	Myxococcales_unclassified	100	unclassified	NA
Otu000046	F5	Coarse_peat-sand_4_week12	185	5597	Bacteria	100	Proteobacteria	100	Deltaproteobacteria	100	Myxococcales	100	Myxococcales_unclassified	100	unclassified	NA
Otu000046	F6	Fine_peat-sand_3_week1	0	5597	Bacteria	100	Proteobacteria	100	Deltaproteobacteria	100	Myxococcales	100	Myxococcales_unclassified	100	unclassified	NA
Otu000046	F7	Coarse_peat-sand_pristine_week1	16	5597	Bacteria	100	Proteobacteria	100	Deltaproteobacteria	100	Myxococcales	100	Myxococcales_unclassified	100	unclassified	NA
Otu000046	F9	Fine_peat-sand_1_week12	1	5597	Bacteria	100	Proteobacteria	100	Deltaproteobacteria	100	Myxococcales	100	Myxococcales_unclassified	100	unclassified	NA
Otu000046	G4	Gardening_compost_3_week12	42	5597	Bacteria	100	Proteobacteria	100	Deltaproteobacteria	100	Myxococcales	100	Myxococcales_unclassified	100	unclassified	NA
Otu000046	G5	Coarse_peat-sand_5_week12	210	5597	Bacteria	100	Proteobacteria	100	Deltaproteobacteria	100	Myxococcales	100	Myxococcales_unclassified	100	unclassified	NA
Otu000046	G6	Fine_peat-sand_4_week1	0	5597	Bacteria	100	Proteobacteria	100	Deltaproteobacteria	100	Myxococcales	100	Myxococcales_unclassified	100	unclassified	NA
Otu000046	G8	Fine_peat-sand_5_week1	1	5597	Bacteria	100	Proteobacteria	100	Deltaproteobacteria	100	Myxococcales	100	Myxococcales_unclassified	100	unclassified	NA
Otu000046	G9	Fine_peat-sand_2_week12	1	5597	Bacteria	100	Proteobacteria	100	Deltaproteobacteria	100	Myxococcales	100	Myxococcales_unclassified	100	unclassified	NA
Otu000046	H4	Gardening_compost_4_week12	40	5597	Bacteria	100	Proteobacteria	100	Deltaproteobacteria	100	Myxococcales	100	Myxococcales_unclassified	100	unclassified	NA
Otu000046	H5	Coarse_peat-sand_pristine_week12	154	5597	Bacteria	100	Proteobacteria	100	Deltaproteobacteria	100	Myxococcales	100	Myxococcales_unclassified	100	unclassified	NA
Otu000046	H8	Gardening_compost_1_week1	8	5597	Bacteria	100	Proteobacteria	100	Deltaproteobacteria	100	Myxococcales	100	Myxococcales_unclassified	100	unclassified	NA
Otu000046	H9	Fine_peat-sand_3_week12	0	5597	Bacteria	100	Proteobacteria	100	Deltaproteobacteria	100	Myxococcales	100	Myxococcales_unclassified	100	unclassified	NA
Otu000047	A10	Fine_peat-sand_4_week12	36	5568	Bacteria	100	Bacteroidetes	100	Sphingobacteriia	100	Sphingobacteriales	100	Chitinophagaceae	100	unclassified	NA
Otu000047	A5	Gardening_compost_5_week_12	0	5568	Bacteria	100	Bacteroidetes	100	Sphingobacteriia	100	Sphingobacteriales	100	Chitinophagaceae	100	unclassified	NA
Otu000047	A6	Coarse_peat-sand_1_week1	1	5568	Bacteria	100	Bacteroidetes	100	Sphingobacteriia	100	Sphingobacteriales	100	Chitinophagaceae	100	unclassified	NA
Otu000047	A9	Gardening_compost_2_week1	2	5568	Bacteria	100	Bacteroidetes	100	Sphingobacteriia	100	Sphingobacteriales	100	Chitinophagaceae	100	unclassified	NA
Otu000047	B10	Fine_peat-sand_5_week12	47	5568	Bacteria	100	Bacteroidetes	100	Sphingobacteriia	100	Sphingobacteriales	100	Chitinophagaceae	100	unclassified	NA
Otu000047	B5	Gardening_compost_pristine_week12	1	5568	Bacteria	100	Bacteroidetes	100	Sphingobacteriia	100	Sphingobacteriales	100	Chitinophagaceae	100	unclassified	NA
Otu000047	B6	Coarse_peat-sand_2_week1	10	5568	Bacteria	100	Bacteroidetes	100	Sphingobacteriia	100	Sphingobacteriales	100	Chitinophagaceae	100	unclassified	NA
Otu000047	B9	Gardening_compost_3_week1	0	5568	Bacteria	100	Bacteroidetes	100	Sphingobacteriia	100	Sphingobacteriales	100	Chitinophagaceae	100	unclassified	NA
Otu000047	C10	Fine_peat-sand_pristine_week12	21	5568	Bacteria	100	Bacteroidetes	100	Sphingobacteriia	100	Sphingobacteriales	100	Chitinophagaceae	100	unclassified	NA
Otu000047	C5	coarse_peat-sand_1_week12	1	5568	Bacteria	100	Bacteroidetes	100	Sphingobacteriia	100	Sphingobacteriales	100	Chitinophagaceae	100	unclassified	NA
Otu000047	C6	Coarse_peat-sand_5_week1	9	5568	Bacteria	100	Bacteroidetes	100	Sphingobacteriia	100	Sphingobacteriales	100	Chitinophagaceae	100	unclassified	NA
Otu000047	C9	Gardening_compost_4_week1	0	5568	Bacteria	100	Bacteroidetes	100	Sphingobacteriia	100	Sphingobacteriales	100	Chitinophagaceae	100	unclassified	NA
Otu000047	D10	Fine_peat-sand_pristine_week1	33	5568	Bacteria	100	Bacteroidetes	100	Sphingobacteriia	100	Sphingobacteriales	100	Chitinophagaceae	100	unclassified	NA
Otu000047	D5	Coarse_peat-sand_2_week12	4	5568	Bacteria	100	Bacteroidetes	100	Sphingobacteriia	100	Sphingobacteriales	100	Chitinophagaceae	100	unclassified	NA
Otu000047	D6	Fine_peat-sand_1_week1	29	5568	Bacteria	100	Bacteroidetes	100	Sphingobacteriia	100	Sphingobacteriales	100	Chitinophagaceae	100	unclassified	NA
Otu000047	D7	Coarse_peat-sand_3_week1	5	5568	Bacteria	100	Bacteroidetes	100	Sphingobacteriia	100	Sphingobacteriales	100	Chitinophagaceae	100	unclassified	NA
Otu000047	D9	Gardening_compost_5_week_1	1	5568	Bacteria	100	Bacteroidetes	100	Sphingobacteriia	100	Sphingobacteriales	100	Chitinophagaceae	100	unclassified	NA
Otu000047	E4	Gardening_compost_1_week12	0	5568	Bacteria	100	Bacteroidetes	100	Sphingobacteriia	100	Sphingobacteriales	100	Chitinophagaceae	100	unclassified	NA
Otu000047	E5	Coarse_peat-sand_3_week12	6	5568	Bacteria	100	Bacteroidetes	100	Sphingobacteriia	100	Sphingobacteriales	100	Chitinophagaceae	100	unclassified	NA
Otu000047	E6	Fine_peat-sand_2_week1	17	5568	Bacteria	100	Bacteroidetes	100	Sphingobacteriia	100	Sphingobacteriales	100	Chitinophagaceae	100	unclassified	NA
Otu000047	E7	Coarse_peat-sand_4_week1	6	5568	Bacteria	100	Bacteroidetes	100	Sphingobacteriia	100	Sphingobacteriales	100	Chitinophagaceae	100	unclassified	NA
Otu000047	E9	Gardening_compost_pristine__week1	2	5568	Bacteria	100	Bacteroidetes	100	Sphingobacteriia	100	Sphingobacteriales	100	Chitinophagaceae	100	unclassified	NA
Otu000047	F4	Gardening_compost_2_week12	0	5568	Bacteria	100	Bacteroidetes	100	Sphingobacteriia	100	Sphingobacteriales	100	Chitinophagaceae	100	unclassified	NA
Otu000047	F5	Coarse_peat-sand_4_week12	7	5568	Bacteria	100	Bacteroidetes	100	Sphingobacteriia	100	Sphingobacteriales	100	Chitinophagaceae	100	unclassified	NA
Otu000047	F6	Fine_peat-sand_3_week1	5	5568	Bacteria	100	Bacteroidetes	100	Sphingobacteriia	100	Sphingobacteriales	100	Chitinophagaceae	100	unclassified	NA
Otu000047	F7	Coarse_peat-sand_pristine_week1	5	5568	Bacteria	100	Bacteroidetes	100	Sphingobacteriia	100	Sphingobacteriales	100	Chitinophagaceae	100	unclassified	NA
Otu000047	F9	Fine_peat-sand_1_week12	54	5568	Bacteria	100	Bacteroidetes	100	Sphingobacteriia	100	Sphingobacteriales	100	Chitinophagaceae	100	unclassified	NA
Otu000047	G4	Gardening_compost_3_week12	0	5568	Bacteria	100	Bacteroidetes	100	Sphingobacteriia	100	Sphingobacteriales	100	Chitinophagaceae	100	unclassified	NA
Otu000047	G5	Coarse_peat-sand_5_week12	11	5568	Bacteria	100	Bacteroidetes	100	Sphingobacteriia	100	Sphingobacteriales	100	Chitinophagaceae	100	unclassified	NA
Otu000047	G6	Fine_peat-sand_4_week1	15	5568	Bacteria	100	Bacteroidetes	100	Sphingobacteriia	100	Sphingobacteriales	100	Chitinophagaceae	100	unclassified	NA
Otu000047	G8	Fine_peat-sand_5_week1	20	5568	Bacteria	100	Bacteroidetes	100	Sphingobacteriia	100	Sphingobacteriales	100	Chitinophagaceae	100	unclassified	NA
Otu000047	G9	Fine_peat-sand_2_week12	43	5568	Bacteria	100	Bacteroidetes	100	Sphingobacteriia	100	Sphingobacteriales	100	Chitinophagaceae	100	unclassified	NA
Otu000047	H4	Gardening_compost_4_week12	0	5568	Bacteria	100	Bacteroidetes	100	Sphingobacteriia	100	Sphingobacteriales	100	Chitinophagaceae	100	unclassified	NA
Otu000047	H5	Coarse_peat-sand_pristine_week12	5	5568	Bacteria	100	Bacteroidetes	100	Sphingobacteriia	100	Sphingobacteriales	100	Chitinophagaceae	100	unclassified	NA
Otu000047	H8	Gardening_compost_1_week1	0	5568	Bacteria	100	Bacteroidetes	100	Sphingobacteriia	100	Sphingobacteriales	100	Chitinophagaceae	100	unclassified	NA
Otu000047	H9	Fine_peat-sand_3_week12	27	5568	Bacteria	100	Bacteroidetes	100	Sphingobacteriia	100	Sphingobacteriales	100	Chitinophagaceae	100	unclassified	NA
Otu000048	A10	Fine_peat-sand_4_week12	2	5493	Bacteria	100	Proteobacteria	100	Betaproteobacteria	100	Methylophilales	100	Methylophilaceae	100	Methylophilus	100
Otu000048	A5	Gardening_compost_5_week_12	0	5493	Bacteria	100	Proteobacteria	100	Betaproteobacteria	100	Methylophilales	100	Methylophilaceae	100	Methylophilus	100
Otu000048	A6	Coarse_peat-sand_1_week1	50	5493	Bacteria	100	Proteobacteria	100	Betaproteobacteria	100	Methylophilales	100	Methylophilaceae	100	Methylophilus	100
Otu000048	A9	Gardening_compost_2_week1	30	5493	Bacteria	100	Proteobacteria	100	Betaproteobacteria	100	Methylophilales	100	Methylophilaceae	100	Methylophilus	100
Otu000048	B10	Fine_peat-sand_5_week12	1	5493	Bacteria	100	Proteobacteria	100	Betaproteobacteria	100	Methylophilales	100	Methylophilaceae	100	Methylophilus	100
Otu000048	B5	Gardening_compost_pristine_week12	0	5493	Bacteria	100	Proteobacteria	100	Betaproteobacteria	100	Methylophilales	100	Methylophilaceae	100	Methylophilus	100
Otu000048	B6	Coarse_peat-sand_2_week1	124	5493	Bacteria	100	Proteobacteria	100	Betaproteobacteria	100	Methylophilales	100	Methylophilaceae	100	Methylophilus	100
Otu000048	B9	Gardening_compost_3_week1	29	5493	Bacteria	100	Proteobacteria	100	Betaproteobacteria	100	Methylophilales	100	Methylophilaceae	100	Methylophilus	100
Otu000048	C10	Fine_peat-sand_pristine_week12	3	5493	Bacteria	100	Proteobacteria	100	Betaproteobacteria	100	Methylophilales	100	Methylophilaceae	100	Methylophilus	100
Otu000048	C5	coarse_peat-sand_1_week12	7	5493	Bacteria	100	Proteobacteria	100	Betaproteobacteria	100	Methylophilales	100	Methylophilaceae	100	Methylophilus	100
Otu000048	C6	Coarse_peat-sand_5_week1	109	5493	Bacteria	100	Proteobacteria	100	Betaproteobacteria	100	Methylophilales	100	Methylophilaceae	100	Methylophilus	100
Otu000048	C9	Gardening_compost_4_week1	43	5493	Bacteria	100	Proteobacteria	100	Betaproteobacteria	100	Methylophilales	100	Methylophilaceae	100	Methylophilus	100
Otu000048	D10	Fine_peat-sand_pristine_week1	4	5493	Bacteria	100	Proteobacteria	100	Betaproteobacteria	100	Methylophilales	100	Methylophilaceae	100	Methylophilus	100
Otu000048	D5	Coarse_peat-sand_2_week12	16	5493	Bacteria	100	Proteobacteria	100	Betaproteobacteria	100	Methylophilales	100	Methylophilaceae	100	Methylophilus	100
Otu000048	D6	Fine_peat-sand_1_week1	0	5493	Bacteria	100	Proteobacteria	100	Betaproteobacteria	100	Methylophilales	100	Methylophilaceae	100	Methylophilus	100
Otu000048	D7	Coarse_peat-sand_3_week1	88	5493	Bacteria	100	Proteobacteria	100	Betaproteobacteria	100	Methylophilales	100	Methylophilaceae	100	Methylophilus	100
Otu000048	D9	Gardening_compost_5_week_1	40	5493	Bacteria	100	Proteobacteria	100	Betaproteobacteria	100	Methylophilales	100	Methylophilaceae	100	Methylophilus	100
Otu000048	E4	Gardening_compost_1_week12	0	5493	Bacteria	100	Proteobacteria	100	Betaproteobacteria	100	Methylophilales	100	Methylophilaceae	100	Methylophilus	100
Otu000048	E5	Coarse_peat-sand_3_week12	21	5493	Bacteria	100	Proteobacteria	100	Betaproteobacteria	100	Methylophilales	100	Methylophilaceae	100	Methylophilus	100
Otu000048	E6	Fine_peat-sand_2_week1	0	5493	Bacteria	100	Proteobacteria	100	Betaproteobacteria	100	Methylophilales	100	Methylophilaceae	100	Methylophilus	100
Otu000048	E7	Coarse_peat-sand_4_week1	82	5493	Bacteria	100	Proteobacteria	100	Betaproteobacteria	100	Methylophilales	100	Methylophilaceae	100	Methylophilus	100
Otu000048	E9	Gardening_compost_pristine__week1	30	5493	Bacteria	100	Proteobacteria	100	Betaproteobacteria	100	Methylophilales	100	Methylophilaceae	100	Methylophilus	100
Otu000048	F4	Gardening_compost_2_week12	0	5493	Bacteria	100	Proteobacteria	100	Betaproteobacteria	100	Methylophilales	100	Methylophilaceae	100	Methylophilus	100
Otu000048	F5	Coarse_peat-sand_4_week12	70	5493	Bacteria	100	Proteobacteria	100	Betaproteobacteria	100	Methylophilales	100	Methylophilaceae	100	Methylophilus	100
Otu000048	F6	Fine_peat-sand_3_week1	0	5493	Bacteria	100	Proteobacteria	100	Betaproteobacteria	100	Methylophilales	100	Methylophilaceae	100	Methylophilus	100
Otu000048	F7	Coarse_peat-sand_pristine_week1	99	5493	Bacteria	100	Proteobacteria	100	Betaproteobacteria	100	Methylophilales	100	Methylophilaceae	100	Methylophilus	100
Otu000048	F9	Fine_peat-sand_1_week12	3	5493	Bacteria	100	Proteobacteria	100	Betaproteobacteria	100	Methylophilales	100	Methylophilaceae	100	Methylophilus	100
Otu000048	G4	Gardening_compost_3_week12	0	5493	Bacteria	100	Proteobacteria	100	Betaproteobacteria	100	Methylophilales	100	Methylophilaceae	100	Methylophilus	100
Otu000048	G5	Coarse_peat-sand_5_week12	31	5493	Bacteria	100	Proteobacteria	100	Betaproteobacteria	100	Methylophilales	100	Methylophilaceae	100	Methylophilus	100
Otu000048	G6	Fine_peat-sand_4_week1	1	5493	Bacteria	100	Proteobacteria	100	Betaproteobacteria	100	Methylophilales	100	Methylophilaceae	100	Methylophilus	100
Otu000048	G8	Fine_peat-sand_5_week1	0	5493	Bacteria	100	Proteobacteria	100	Betaproteobacteria	100	Methylophilales	100	Methylophilaceae	100	Methylophilus	100
Otu000048	G9	Fine_peat-sand_2_week12	0	5493	Bacteria	100	Proteobacteria	100	Betaproteobacteria	100	Methylophilales	100	Methylophilaceae	100	Methylophilus	100
Otu000048	H4	Gardening_compost_4_week12	0	5493	Bacteria	100	Proteobacteria	100	Betaproteobacteria	100	Methylophilales	100	Methylophilaceae	100	Methylophilus	100
Otu000048	H5	Coarse_peat-sand_pristine_week12	96	5493	Bacteria	100	Proteobacteria	100	Betaproteobacteria	100	Methylophilales	100	Methylophilaceae	100	Methylophilus	100
Otu000048	H8	Gardening_compost_1_week1	41	5493	Bacteria	100	Proteobacteria	100	Betaproteobacteria	100	Methylophilales	100	Methylophilaceae	100	Methylophilus	100
Otu000048	H9	Fine_peat-sand_3_week12	0	5493	Bacteria	100	Proteobacteria	100	Betaproteobacteria	100	Methylophilales	100	Methylophilaceae	100	Methylophilus	100
Otu000049	A10	Fine_peat-sand_4_week12	0	5400	Bacteria	100	Proteobacteria	100	Gammaproteobacteria	100	Gammaproteobacteria_unclassified	100	Gammaproteobacteria_unclassified	100	unclassified	NA
Otu000049	A5	Gardening_compost_5_week_12	104	5400	Bacteria	100	Proteobacteria	100	Gammaproteobacteria	100	Gammaproteobacteria_unclassified	100	Gammaproteobacteria_unclassified	100	unclassified	NA
Otu000049	A6	Coarse_peat-sand_1_week1	0	5400	Bacteria	100	Proteobacteria	100	Gammaproteobacteria	100	Gammaproteobacteria_unclassified	100	Gammaproteobacteria_unclassified	100	unclassified	NA
Otu000049	A9	Gardening_compost_2_week1	24	5400	Bacteria	100	Proteobacteria	100	Gammaproteobacteria	100	Gammaproteobacteria_unclassified	100	Gammaproteobacteria_unclassified	100	unclassified	NA
Otu000049	B10	Fine_peat-sand_5_week12	0	5400	Bacteria	100	Proteobacteria	100	Gammaproteobacteria	100	Gammaproteobacteria_unclassified	100	Gammaproteobacteria_unclassified	100	unclassified	NA
Otu000049	B5	Gardening_compost_pristine_week12	112	5400	Bacteria	100	Proteobacteria	100	Gammaproteobacteria	100	Gammaproteobacteria_unclassified	100	Gammaproteobacteria_unclassified	100	unclassified	NA
Otu000049	B6	Coarse_peat-sand_2_week1	0	5400	Bacteria	100	Proteobacteria	100	Gammaproteobacteria	100	Gammaproteobacteria_unclassified	100	Gammaproteobacteria_unclassified	100	unclassified	NA
Otu000049	B9	Gardening_compost_3_week1	11	5400	Bacteria	100	Proteobacteria	100	Gammaproteobacteria	100	Gammaproteobacteria_unclassified	100	Gammaproteobacteria_unclassified	100	unclassified	NA
Otu000049	C10	Fine_peat-sand_pristine_week12	0	5400	Bacteria	100	Proteobacteria	100	Gammaproteobacteria	100	Gammaproteobacteria_unclassified	100	Gammaproteobacteria_unclassified	100	unclassified	NA
Otu000049	C5	coarse_peat-sand_1_week12	12	5400	Bacteria	100	Proteobacteria	100	Gammaproteobacteria	100	Gammaproteobacteria_unclassified	100	Gammaproteobacteria_unclassified	100	unclassified	NA
Otu000049	C6	Coarse_peat-sand_5_week1	1	5400	Bacteria	100	Proteobacteria	100	Gammaproteobacteria	100	Gammaproteobacteria_unclassified	100	Gammaproteobacteria_unclassified	100	unclassified	NA
Otu000049	C9	Gardening_compost_4_week1	0	5400	Bacteria	100	Proteobacteria	100	Gammaproteobacteria	100	Gammaproteobacteria_unclassified	100	Gammaproteobacteria_unclassified	100	unclassified	NA
Otu000049	D10	Fine_peat-sand_pristine_week1	0	5400	Bacteria	100	Proteobacteria	100	Gammaproteobacteria	100	Gammaproteobacteria_unclassified	100	Gammaproteobacteria_unclassified	100	unclassified	NA
Otu000049	D5	Coarse_peat-sand_2_week12	3	5400	Bacteria	100	Proteobacteria	100	Gammaproteobacteria	100	Gammaproteobacteria_unclassified	100	Gammaproteobacteria_unclassified	100	unclassified	NA
Otu000049	D6	Fine_peat-sand_1_week1	0	5400	Bacteria	100	Proteobacteria	100	Gammaproteobacteria	100	Gammaproteobacteria_unclassified	100	Gammaproteobacteria_unclassified	100	unclassified	NA
Otu000049	D7	Coarse_peat-sand_3_week1	1	5400	Bacteria	100	Proteobacteria	100	Gammaproteobacteria	100	Gammaproteobacteria_unclassified	100	Gammaproteobacteria_unclassified	100	unclassified	NA
Otu000049	D9	Gardening_compost_5_week_1	19	5400	Bacteria	100	Proteobacteria	100	Gammaproteobacteria	100	Gammaproteobacteria_unclassified	100	Gammaproteobacteria_unclassified	100	unclassified	NA
Otu000049	E4	Gardening_compost_1_week12	79	5400	Bacteria	100	Proteobacteria	100	Gammaproteobacteria	100	Gammaproteobacteria_unclassified	100	Gammaproteobacteria_unclassified	100	unclassified	NA
Otu000049	E5	Coarse_peat-sand_3_week12	8	5400	Bacteria	100	Proteobacteria	100	Gammaproteobacteria	100	Gammaproteobacteria_unclassified	100	Gammaproteobacteria_unclassified	100	unclassified	NA
Otu000049	E6	Fine_peat-sand_2_week1	0	5400	Bacteria	100	Proteobacteria	100	Gammaproteobacteria	100	Gammaproteobacteria_unclassified	100	Gammaproteobacteria_unclassified	100	unclassified	NA
Otu000049	E7	Coarse_peat-sand_4_week1	0	5400	Bacteria	100	Proteobacteria	100	Gammaproteobacteria	100	Gammaproteobacteria_unclassified	100	Gammaproteobacteria_unclassified	100	unclassified	NA
Otu000049	E9	Gardening_compost_pristine__week1	18	5400	Bacteria	100	Proteobacteria	100	Gammaproteobacteria	100	Gammaproteobacteria_unclassified	100	Gammaproteobacteria_unclassified	100	unclassified	NA
Otu000049	F4	Gardening_compost_2_week12	122	5400	Bacteria	100	Proteobacteria	100	Gammaproteobacteria	100	Gammaproteobacteria_unclassified	100	Gammaproteobacteria_unclassified	100	unclassified	NA
Otu000049	F5	Coarse_peat-sand_4_week12	8	5400	Bacteria	100	Proteobacteria	100	Gammaproteobacteria	100	Gammaproteobacteria_unclassified	100	Gammaproteobacteria_unclassified	100	unclassified	NA
Otu000049	F6	Fine_peat-sand_3_week1	0	5400	Bacteria	100	Proteobacteria	100	Gammaproteobacteria	100	Gammaproteobacteria_unclassified	100	Gammaproteobacteria_unclassified	100	unclassified	NA
Otu000049	F7	Coarse_peat-sand_pristine_week1	1	5400	Bacteria	100	Proteobacteria	100	Gammaproteobacteria	100	Gammaproteobacteria_unclassified	100	Gammaproteobacteria_unclassified	100	unclassified	NA
Otu000049	F9	Fine_peat-sand_1_week12	0	5400	Bacteria	100	Proteobacteria	100	Gammaproteobacteria	100	Gammaproteobacteria_unclassified	100	Gammaproteobacteria_unclassified	100	unclassified	NA
Otu000049	G4	Gardening_compost_3_week12	91	5400	Bacteria	100	Proteobacteria	100	Gammaproteobacteria	100	Gammaproteobacteria_unclassified	100	Gammaproteobacteria_unclassified	100	unclassified	NA
Otu000049	G5	Coarse_peat-sand_5_week12	17	5400	Bacteria	100	Proteobacteria	100	Gammaproteobacteria	100	Gammaproteobacteria_unclassified	100	Gammaproteobacteria_unclassified	100	unclassified	NA
Otu000049	G6	Fine_peat-sand_4_week1	1	5400	Bacteria	100	Proteobacteria	100	Gammaproteobacteria	100	Gammaproteobacteria_unclassified	100	Gammaproteobacteria_unclassified	100	unclassified	NA
Otu000049	G8	Fine_peat-sand_5_week1	0	5400	Bacteria	100	Proteobacteria	100	Gammaproteobacteria	100	Gammaproteobacteria_unclassified	100	Gammaproteobacteria_unclassified	100	unclassified	NA
Otu000049	G9	Fine_peat-sand_2_week12	0	5400	Bacteria	100	Proteobacteria	100	Gammaproteobacteria	100	Gammaproteobacteria_unclassified	100	Gammaproteobacteria_unclassified	100	unclassified	NA
Otu000049	H4	Gardening_compost_4_week12	108	5400	Bacteria	100	Proteobacteria	100	Gammaproteobacteria	100	Gammaproteobacteria_unclassified	100	Gammaproteobacteria_unclassified	100	unclassified	NA
Otu000049	H5	Coarse_peat-sand_pristine_week12	11	5400	Bacteria	100	Proteobacteria	100	Gammaproteobacteria	100	Gammaproteobacteria_unclassified	100	Gammaproteobacteria_unclassified	100	unclassified	NA
Otu000049	H8	Gardening_compost_1_week1	20	5400	Bacteria	100	Proteobacteria	100	Gammaproteobacteria	100	Gammaproteobacteria_unclassified	100	Gammaproteobacteria_unclassified	100	unclassified	NA
Otu000049	H9	Fine_peat-sand_3_week12	0	5400	Bacteria	100	Proteobacteria	100	Gammaproteobacteria	100	Gammaproteobacteria_unclassified	100	Gammaproteobacteria_unclassified	100	unclassified	NA
Otu000050	A10	Fine_peat-sand_4_week12	0	5309	Bacteria	100	Bacteria_unclassified	100	Bacteria_unclassified	100	Bacteria_unclassified	100	Bacteria_unclassified	100	unclassified	NA
Otu000050	A5	Gardening_compost_5_week_12	37	5309	Bacteria	100	Bacteria_unclassified	100	Bacteria_unclassified	100	Bacteria_unclassified	100	Bacteria_unclassified	100	unclassified	NA
Otu000050	A6	Coarse_peat-sand_1_week1	0	5309	Bacteria	100	Bacteria_unclassified	100	Bacteria_unclassified	100	Bacteria_unclassified	100	Bacteria_unclassified	100	unclassified	NA
Otu000050	A9	Gardening_compost_2_week1	43	5309	Bacteria	100	Bacteria_unclassified	100	Bacteria_unclassified	100	Bacteria_unclassified	100	Bacteria_unclassified	100	unclassified	NA
Otu000050	B10	Fine_peat-sand_5_week12	1	5309	Bacteria	100	Bacteria_unclassified	100	Bacteria_unclassified	100	Bacteria_unclassified	100	Bacteria_unclassified	100	unclassified	NA
Otu000050	B5	Gardening_compost_pristine_week12	69	5309	Bacteria	100	Bacteria_unclassified	100	Bacteria_unclassified	100	Bacteria_unclassified	100	Bacteria_unclassified	100	unclassified	NA
Otu000050	B6	Coarse_peat-sand_2_week1	0	5309	Bacteria	100	Bacteria_unclassified	100	Bacteria_unclassified	100	Bacteria_unclassified	100	Bacteria_unclassified	100	unclassified	NA
Otu000050	B9	Gardening_compost_3_week1	26	5309	Bacteria	100	Bacteria_unclassified	100	Bacteria_unclassified	100	Bacteria_unclassified	100	Bacteria_unclassified	100	unclassified	NA
Otu000050	C10	Fine_peat-sand_pristine_week12	0	5309	Bacteria	100	Bacteria_unclassified	100	Bacteria_unclassified	100	Bacteria_unclassified	100	Bacteria_unclassified	100	unclassified	NA
Otu000050	C5	coarse_peat-sand_1_week12	0	5309	Bacteria	100	Bacteria_unclassified	100	Bacteria_unclassified	100	Bacteria_unclassified	100	Bacteria_unclassified	100	unclassified	NA
Otu000050	C6	Coarse_peat-sand_5_week1	0	5309	Bacteria	100	Bacteria_unclassified	100	Bacteria_unclassified	100	Bacteria_unclassified	100	Bacteria_unclassified	100	unclassified	NA
Otu000050	C9	Gardening_compost_4_week1	64	5309	Bacteria	100	Bacteria_unclassified	100	Bacteria_unclassified	100	Bacteria_unclassified	100	Bacteria_unclassified	100	unclassified	NA
Otu000050	D10	Fine_peat-sand_pristine_week1	0	5309	Bacteria	100	Bacteria_unclassified	100	Bacteria_unclassified	100	Bacteria_unclassified	100	Bacteria_unclassified	100	unclassified	NA
Otu000050	D5	Coarse_peat-sand_2_week12	0	5309	Bacteria	100	Bacteria_unclassified	100	Bacteria_unclassified	100	Bacteria_unclassified	100	Bacteria_unclassified	100	unclassified	NA
Otu000050	D6	Fine_peat-sand_1_week1	0	5309	Bacteria	100	Bacteria_unclassified	100	Bacteria_unclassified	100	Bacteria_unclassified	100	Bacteria_unclassified	100	unclassified	NA
Otu000050	D7	Coarse_peat-sand_3_week1	0	5309	Bacteria	100	Bacteria_unclassified	100	Bacteria_unclassified	100	Bacteria_unclassified	100	Bacteria_unclassified	100	unclassified	NA
Otu000050	D9	Gardening_compost_5_week_1	42	5309	Bacteria	100	Bacteria_unclassified	100	Bacteria_unclassified	100	Bacteria_unclassified	100	Bacteria_unclassified	100	unclassified	NA
Otu000050	E4	Gardening_compost_1_week12	60	5309	Bacteria	100	Bacteria_unclassified	100	Bacteria_unclassified	100	Bacteria_unclassified	100	Bacteria_unclassified	100	unclassified	NA
Otu000050	E5	Coarse_peat-sand_3_week12	0	5309	Bacteria	100	Bacteria_unclassified	100	Bacteria_unclassified	100	Bacteria_unclassified	100	Bacteria_unclassified	100	unclassified	NA
Otu000050	E6	Fine_peat-sand_2_week1	0	5309	Bacteria	100	Bacteria_unclassified	100	Bacteria_unclassified	100	Bacteria_unclassified	100	Bacteria_unclassified	100	unclassified	NA
Otu000050	E7	Coarse_peat-sand_4_week1	0	5309	Bacteria	100	Bacteria_unclassified	100	Bacteria_unclassified	100	Bacteria_unclassified	100	Bacteria_unclassified	100	unclassified	NA
Otu000050	E9	Gardening_compost_pristine__week1	46	5309	Bacteria	100	Bacteria_unclassified	100	Bacteria_unclassified	100	Bacteria_unclassified	100	Bacteria_unclassified	100	unclassified	NA
Otu000050	F4	Gardening_compost_2_week12	63	5309	Bacteria	100	Bacteria_unclassified	100	Bacteria_unclassified	100	Bacteria_unclassified	100	Bacteria_unclassified	100	unclassified	NA
Otu000050	F5	Coarse_peat-sand_4_week12	0	5309	Bacteria	100	Bacteria_unclassified	100	Bacteria_unclassified	100	Bacteria_unclassified	100	Bacteria_unclassified	100	unclassified	NA
Otu000050	F6	Fine_peat-sand_3_week1	0	5309	Bacteria	100	Bacteria_unclassified	100	Bacteria_unclassified	100	Bacteria_unclassified	100	Bacteria_unclassified	100	unclassified	NA
Otu000050	F7	Coarse_peat-sand_pristine_week1	0	5309	Bacteria	100	Bacteria_unclassified	100	Bacteria_unclassified	100	Bacteria_unclassified	100	Bacteria_unclassified	100	unclassified	NA
Otu000050	F9	Fine_peat-sand_1_week12	0	5309	Bacteria	100	Bacteria_unclassified	100	Bacteria_unclassified	100	Bacteria_unclassified	100	Bacteria_unclassified	100	unclassified	NA
Otu000050	G4	Gardening_compost_3_week12	68	5309	Bacteria	100	Bacteria_unclassified	100	Bacteria_unclassified	100	Bacteria_unclassified	100	Bacteria_unclassified	100	unclassified	NA
Otu000050	G5	Coarse_peat-sand_5_week12	0	5309	Bacteria	100	Bacteria_unclassified	100	Bacteria_unclassified	100	Bacteria_unclassified	100	Bacteria_unclassified	100	unclassified	NA
Otu000050	G6	Fine_peat-sand_4_week1	0	5309	Bacteria	100	Bacteria_unclassified	100	Bacteria_unclassified	100	Bacteria_unclassified	100	Bacteria_unclassified	100	unclassified	NA
Otu000050	G8	Fine_peat-sand_5_week1	0	5309	Bacteria	100	Bacteria_unclassified	100	Bacteria_unclassified	100	Bacteria_unclassified	100	Bacteria_unclassified	100	unclassified	NA
Otu000050	G9	Fine_peat-sand_2_week12	0	5309	Bacteria	100	Bacteria_unclassified	100	Bacteria_unclassified	100	Bacteria_unclassified	100	Bacteria_unclassified	100	unclassified	NA
Otu000050	H4	Gardening_compost_4_week12	61	5309	Bacteria	100	Bacteria_unclassified	100	Bacteria_unclassified	100	Bacteria_unclassified	100	Bacteria_unclassified	100	unclassified	NA
Otu000050	H5	Coarse_peat-sand_pristine_week12	0	5309	Bacteria	100	Bacteria_unclassified	100	Bacteria_unclassified	100	Bacteria_unclassified	100	Bacteria_unclassified	100	unclassified	NA
Otu000050	H8	Gardening_compost_1_week1	65	5309	Bacteria	100	Bacteria_unclassified	100	Bacteria_unclassified	100	Bacteria_unclassified	100	Bacteria_unclassified	100	unclassified	NA
Otu000050	H9	Fine_peat-sand_3_week12	0	5309	Bacteria	100	Bacteria_unclassified	100	Bacteria_unclassified	100	Bacteria_unclassified	100	Bacteria_unclassified	100	unclassified	NA
Otu000051	A10	Fine_peat-sand_4_week12	0	5307	Bacteria	100	Bacteroidetes	100	Bacteroidetes_unclassified	100	Bacteroidetes_unclassified	100	Bacteroidetes_unclassified	100	unclassified	NA
Otu000051	A5	Gardening_compost_5_week_12	40	5307	Bacteria	100	Bacteroidetes	100	Bacteroidetes_unclassified	100	Bacteroidetes_unclassified	100	Bacteroidetes_unclassified	100	unclassified	NA
Otu000051	A6	Coarse_peat-sand_1_week1	0	5307	Bacteria	100	Bacteroidetes	100	Bacteroidetes_unclassified	100	Bacteroidetes_unclassified	100	Bacteroidetes_unclassified	100	unclassified	NA
Otu000051	A9	Gardening_compost_2_week1	64	5307	Bacteria	100	Bacteroidetes	100	Bacteroidetes_unclassified	100	Bacteroidetes_unclassified	100	Bacteroidetes_unclassified	100	unclassified	NA
Otu000051	B10	Fine_peat-sand_5_week12	0	5307	Bacteria	100	Bacteroidetes	100	Bacteroidetes_unclassified	100	Bacteroidetes_unclassified	100	Bacteroidetes_unclassified	100	unclassified	NA
Otu000051	B5	Gardening_compost_pristine_week12	37	5307	Bacteria	100	Bacteroidetes	100	Bacteroidetes_unclassified	100	Bacteroidetes_unclassified	100	Bacteroidetes_unclassified	100	unclassified	NA
Otu000051	B6	Coarse_peat-sand_2_week1	0	5307	Bacteria	100	Bacteroidetes	100	Bacteroidetes_unclassified	100	Bacteroidetes_unclassified	100	Bacteroidetes_unclassified	100	unclassified	NA
Otu000051	B9	Gardening_compost_3_week1	40	5307	Bacteria	100	Bacteroidetes	100	Bacteroidetes_unclassified	100	Bacteroidetes_unclassified	100	Bacteroidetes_unclassified	100	unclassified	NA
Otu000051	C10	Fine_peat-sand_pristine_week12	0	5307	Bacteria	100	Bacteroidetes	100	Bacteroidetes_unclassified	100	Bacteroidetes_unclassified	100	Bacteroidetes_unclassified	100	unclassified	NA
Otu000051	C5	coarse_peat-sand_1_week12	0	5307	Bacteria	100	Bacteroidetes	100	Bacteroidetes_unclassified	100	Bacteroidetes_unclassified	100	Bacteroidetes_unclassified	100	unclassified	NA
Otu000051	C6	Coarse_peat-sand_5_week1	0	5307	Bacteria	100	Bacteroidetes	100	Bacteroidetes_unclassified	100	Bacteroidetes_unclassified	100	Bacteroidetes_unclassified	100	unclassified	NA
Otu000051	C9	Gardening_compost_4_week1	96	5307	Bacteria	100	Bacteroidetes	100	Bacteroidetes_unclassified	100	Bacteroidetes_unclassified	100	Bacteroidetes_unclassified	100	unclassified	NA
Otu000051	D10	Fine_peat-sand_pristine_week1	1	5307	Bacteria	100	Bacteroidetes	100	Bacteroidetes_unclassified	100	Bacteroidetes_unclassified	100	Bacteroidetes_unclassified	100	unclassified	NA
Otu000051	D5	Coarse_peat-sand_2_week12	0	5307	Bacteria	100	Bacteroidetes	100	Bacteroidetes_unclassified	100	Bacteroidetes_unclassified	100	Bacteroidetes_unclassified	100	unclassified	NA
Otu000051	D6	Fine_peat-sand_1_week1	0	5307	Bacteria	100	Bacteroidetes	100	Bacteroidetes_unclassified	100	Bacteroidetes_unclassified	100	Bacteroidetes_unclassified	100	unclassified	NA
Otu000051	D7	Coarse_peat-sand_3_week1	0	5307	Bacteria	100	Bacteroidetes	100	Bacteroidetes_unclassified	100	Bacteroidetes_unclassified	100	Bacteroidetes_unclassified	100	unclassified	NA
Otu000051	D9	Gardening_compost_5_week_1	90	5307	Bacteria	100	Bacteroidetes	100	Bacteroidetes_unclassified	100	Bacteroidetes_unclassified	100	Bacteroidetes_unclassified	100	unclassified	NA
Otu000051	E4	Gardening_compost_1_week12	36	5307	Bacteria	100	Bacteroidetes	100	Bacteroidetes_unclassified	100	Bacteroidetes_unclassified	100	Bacteroidetes_unclassified	100	unclassified	NA
Otu000051	E5	Coarse_peat-sand_3_week12	0	5307	Bacteria	100	Bacteroidetes	100	Bacteroidetes_unclassified	100	Bacteroidetes_unclassified	100	Bacteroidetes_unclassified	100	unclassified	NA
Otu000051	E6	Fine_peat-sand_2_week1	0	5307	Bacteria	100	Bacteroidetes	100	Bacteroidetes_unclassified	100	Bacteroidetes_unclassified	100	Bacteroidetes_unclassified	100	unclassified	NA
Otu000051	E7	Coarse_peat-sand_4_week1	0	5307	Bacteria	100	Bacteroidetes	100	Bacteroidetes_unclassified	100	Bacteroidetes_unclassified	100	Bacteroidetes_unclassified	100	unclassified	NA
Otu000051	E9	Gardening_compost_pristine__week1	82	5307	Bacteria	100	Bacteroidetes	100	Bacteroidetes_unclassified	100	Bacteroidetes_unclassified	100	Bacteroidetes_unclassified	100	unclassified	NA
Otu000051	F4	Gardening_compost_2_week12	16	5307	Bacteria	100	Bacteroidetes	100	Bacteroidetes_unclassified	100	Bacteroidetes_unclassified	100	Bacteroidetes_unclassified	100	unclassified	NA
Otu000051	F5	Coarse_peat-sand_4_week12	0	5307	Bacteria	100	Bacteroidetes	100	Bacteroidetes_unclassified	100	Bacteroidetes_unclassified	100	Bacteroidetes_unclassified	100	unclassified	NA
Otu000051	F6	Fine_peat-sand_3_week1	0	5307	Bacteria	100	Bacteroidetes	100	Bacteroidetes_unclassified	100	Bacteroidetes_unclassified	100	Bacteroidetes_unclassified	100	unclassified	NA
Otu000051	F7	Coarse_peat-sand_pristine_week1	0	5307	Bacteria	100	Bacteroidetes	100	Bacteroidetes_unclassified	100	Bacteroidetes_unclassified	100	Bacteroidetes_unclassified	100	unclassified	NA
Otu000051	F9	Fine_peat-sand_1_week12	1	5307	Bacteria	100	Bacteroidetes	100	Bacteroidetes_unclassified	100	Bacteroidetes_unclassified	100	Bacteroidetes_unclassified	100	unclassified	NA
Otu000051	G4	Gardening_compost_3_week12	27	5307	Bacteria	100	Bacteroidetes	100	Bacteroidetes_unclassified	100	Bacteroidetes_unclassified	100	Bacteroidetes_unclassified	100	unclassified	NA
Otu000051	G5	Coarse_peat-sand_5_week12	0	5307	Bacteria	100	Bacteroidetes	100	Bacteroidetes_unclassified	100	Bacteroidetes_unclassified	100	Bacteroidetes_unclassified	100	unclassified	NA
Otu000051	G6	Fine_peat-sand_4_week1	0	5307	Bacteria	100	Bacteroidetes	100	Bacteroidetes_unclassified	100	Bacteroidetes_unclassified	100	Bacteroidetes_unclassified	100	unclassified	NA
Otu000051	G8	Fine_peat-sand_5_week1	0	5307	Bacteria	100	Bacteroidetes	100	Bacteroidetes_unclassified	100	Bacteroidetes_unclassified	100	Bacteroidetes_unclassified	100	unclassified	NA
Otu000051	G9	Fine_peat-sand_2_week12	0	5307	Bacteria	100	Bacteroidetes	100	Bacteroidetes_unclassified	100	Bacteroidetes_unclassified	100	Bacteroidetes_unclassified	100	unclassified	NA
Otu000051	H4	Gardening_compost_4_week12	22	5307	Bacteria	100	Bacteroidetes	100	Bacteroidetes_unclassified	100	Bacteroidetes_unclassified	100	Bacteroidetes_unclassified	100	unclassified	NA
Otu000051	H5	Coarse_peat-sand_pristine_week12	0	5307	Bacteria	100	Bacteroidetes	100	Bacteroidetes_unclassified	100	Bacteroidetes_unclassified	100	Bacteroidetes_unclassified	100	unclassified	NA
Otu000051	H8	Gardening_compost_1_week1	50	5307	Bacteria	100	Bacteroidetes	100	Bacteroidetes_unclassified	100	Bacteroidetes_unclassified	100	Bacteroidetes_unclassified	100	unclassified	NA
Otu000051	H9	Fine_peat-sand_3_week12	0	5307	Bacteria	100	Bacteroidetes	100	Bacteroidetes_unclassified	100	Bacteroidetes_unclassified	100	Bacteroidetes_unclassified	100	unclassified	NA
Otu000052	A10	Fine_peat-sand_4_week12	20	5223	Bacteria	100	Proteobacteria	100	Gammaproteobacteria	100	Xanthomonadales	100	Xanthomonadaceae	100	unclassified	NA
Otu000052	A5	Gardening_compost_5_week_12	0	5223	Bacteria	100	Proteobacteria	100	Gammaproteobacteria	100	Xanthomonadales	100	Xanthomonadaceae	100	unclassified	NA
Otu000052	A6	Coarse_peat-sand_1_week1	0	5223	Bacteria	100	Proteobacteria	100	Gammaproteobacteria	100	Xanthomonadales	100	Xanthomonadaceae	100	unclassified	NA
Otu000052	A9	Gardening_compost_2_week1	0	5223	Bacteria	100	Proteobacteria	100	Gammaproteobacteria	100	Xanthomonadales	100	Xanthomonadaceae	100	unclassified	NA
Otu000052	B10	Fine_peat-sand_5_week12	9	5223	Bacteria	100	Proteobacteria	100	Gammaproteobacteria	100	Xanthomonadales	100	Xanthomonadaceae	100	unclassified	NA
Otu000052	B5	Gardening_compost_pristine_week12	0	5223	Bacteria	100	Proteobacteria	100	Gammaproteobacteria	100	Xanthomonadales	100	Xanthomonadaceae	100	unclassified	NA
Otu000052	B6	Coarse_peat-sand_2_week1	0	5223	Bacteria	100	Proteobacteria	100	Gammaproteobacteria	100	Xanthomonadales	100	Xanthomonadaceae	100	unclassified	NA
Otu000052	B9	Gardening_compost_3_week1	0	5223	Bacteria	100	Proteobacteria	100	Gammaproteobacteria	100	Xanthomonadales	100	Xanthomonadaceae	100	unclassified	NA
Otu000052	C10	Fine_peat-sand_pristine_week12	36	5223	Bacteria	100	Proteobacteria	100	Gammaproteobacteria	100	Xanthomonadales	100	Xanthomonadaceae	100	unclassified	NA
Otu000052	C5	coarse_peat-sand_1_week12	0	5223	Bacteria	100	Proteobacteria	100	Gammaproteobacteria	100	Xanthomonadales	100	Xanthomonadaceae	100	unclassified	NA
Otu000052	C6	Coarse_peat-sand_5_week1	0	5223	Bacteria	100	Proteobacteria	100	Gammaproteobacteria	100	Xanthomonadales	100	Xanthomonadaceae	100	unclassified	NA
Otu000052	C9	Gardening_compost_4_week1	0	5223	Bacteria	100	Proteobacteria	100	Gammaproteobacteria	100	Xanthomonadales	100	Xanthomonadaceae	100	unclassified	NA
Otu000052	D10	Fine_peat-sand_pristine_week1	5	5223	Bacteria	100	Proteobacteria	100	Gammaproteobacteria	100	Xanthomonadales	100	Xanthomonadaceae	100	unclassified	NA
Otu000052	D5	Coarse_peat-sand_2_week12	0	5223	Bacteria	100	Proteobacteria	100	Gammaproteobacteria	100	Xanthomonadales	100	Xanthomonadaceae	100	unclassified	NA
Otu000052	D6	Fine_peat-sand_1_week1	64	5223	Bacteria	100	Proteobacteria	100	Gammaproteobacteria	100	Xanthomonadales	100	Xanthomonadaceae	100	unclassified	NA
Otu000052	D7	Coarse_peat-sand_3_week1	0	5223	Bacteria	100	Proteobacteria	100	Gammaproteobacteria	100	Xanthomonadales	100	Xanthomonadaceae	100	unclassified	NA
Otu000052	D9	Gardening_compost_5_week_1	1	5223	Bacteria	100	Proteobacteria	100	Gammaproteobacteria	100	Xanthomonadales	100	Xanthomonadaceae	100	unclassified	NA
Otu000052	E4	Gardening_compost_1_week12	0	5223	Bacteria	100	Proteobacteria	100	Gammaproteobacteria	100	Xanthomonadales	100	Xanthomonadaceae	100	unclassified	NA
Otu000052	E5	Coarse_peat-sand_3_week12	0	5223	Bacteria	100	Proteobacteria	100	Gammaproteobacteria	100	Xanthomonadales	100	Xanthomonadaceae	100	unclassified	NA
Otu000052	E6	Fine_peat-sand_2_week1	82	5223	Bacteria	100	Proteobacteria	100	Gammaproteobacteria	100	Xanthomonadales	100	Xanthomonadaceae	100	unclassified	NA
Otu000052	E7	Coarse_peat-sand_4_week1	0	5223	Bacteria	100	Proteobacteria	100	Gammaproteobacteria	100	Xanthomonadales	100	Xanthomonadaceae	100	unclassified	NA
Otu000052	E9	Gardening_compost_pristine__week1	0	5223	Bacteria	100	Proteobacteria	100	Gammaproteobacteria	100	Xanthomonadales	100	Xanthomonadaceae	100	unclassified	NA
Otu000052	F4	Gardening_compost_2_week12	0	5223	Bacteria	100	Proteobacteria	100	Gammaproteobacteria	100	Xanthomonadales	100	Xanthomonadaceae	100	unclassified	NA
Otu000052	F5	Coarse_peat-sand_4_week12	0	5223	Bacteria	100	Proteobacteria	100	Gammaproteobacteria	100	Xanthomonadales	100	Xanthomonadaceae	100	unclassified	NA
Otu000052	F6	Fine_peat-sand_3_week1	94	5223	Bacteria	100	Proteobacteria	100	Gammaproteobacteria	100	Xanthomonadales	100	Xanthomonadaceae	100	unclassified	NA
Otu000052	F7	Coarse_peat-sand_pristine_week1	1	5223	Bacteria	100	Proteobacteria	100	Gammaproteobacteria	100	Xanthomonadales	100	Xanthomonadaceae	100	unclassified	NA
Otu000052	F9	Fine_peat-sand_1_week12	22	5223	Bacteria	100	Proteobacteria	100	Gammaproteobacteria	100	Xanthomonadales	100	Xanthomonadaceae	100	unclassified	NA
Otu000052	G4	Gardening_compost_3_week12	0	5223	Bacteria	100	Proteobacteria	100	Gammaproteobacteria	100	Xanthomonadales	100	Xanthomonadaceae	100	unclassified	NA
Otu000052	G5	Coarse_peat-sand_5_week12	0	5223	Bacteria	100	Proteobacteria	100	Gammaproteobacteria	100	Xanthomonadales	100	Xanthomonadaceae	100	unclassified	NA
Otu000052	G6	Fine_peat-sand_4_week1	85	5223	Bacteria	100	Proteobacteria	100	Gammaproteobacteria	100	Xanthomonadales	100	Xanthomonadaceae	100	unclassified	NA
Otu000052	G8	Fine_peat-sand_5_week1	73	5223	Bacteria	100	Proteobacteria	100	Gammaproteobacteria	100	Xanthomonadales	100	Xanthomonadaceae	100	unclassified	NA
Otu000052	G9	Fine_peat-sand_2_week12	23	5223	Bacteria	100	Proteobacteria	100	Gammaproteobacteria	100	Xanthomonadales	100	Xanthomonadaceae	100	unclassified	NA
Otu000052	H4	Gardening_compost_4_week12	0	5223	Bacteria	100	Proteobacteria	100	Gammaproteobacteria	100	Xanthomonadales	100	Xanthomonadaceae	100	unclassified	NA
Otu000052	H5	Coarse_peat-sand_pristine_week12	0	5223	Bacteria	100	Proteobacteria	100	Gammaproteobacteria	100	Xanthomonadales	100	Xanthomonadaceae	100	unclassified	NA
Otu000052	H8	Gardening_compost_1_week1	0	5223	Bacteria	100	Proteobacteria	100	Gammaproteobacteria	100	Xanthomonadales	100	Xanthomonadaceae	100	unclassified	NA
Otu000052	H9	Fine_peat-sand_3_week12	42	5223	Bacteria	100	Proteobacteria	100	Gammaproteobacteria	100	Xanthomonadales	100	Xanthomonadaceae	100	unclassified	NA
Otu000053	A10	Fine_peat-sand_4_week12	1	5191	Bacteria	100	Proteobacteria	100	Gammaproteobacteria	100	Xanthomonadales	100	Xanthomonadaceae	100	unclassified	NA
Otu000053	A5	Gardening_compost_5_week_12	1	5191	Bacteria	100	Proteobacteria	100	Gammaproteobacteria	100	Xanthomonadales	100	Xanthomonadaceae	100	unclassified	NA
Otu000053	A6	Coarse_peat-sand_1_week1	57	5191	Bacteria	100	Proteobacteria	100	Gammaproteobacteria	100	Xanthomonadales	100	Xanthomonadaceae	100	unclassified	NA
Otu000053	A9	Gardening_compost_2_week1	46	5191	Bacteria	100	Proteobacteria	100	Gammaproteobacteria	100	Xanthomonadales	100	Xanthomonadaceae	100	unclassified	NA
Otu000053	B10	Fine_peat-sand_5_week12	1	5191	Bacteria	100	Proteobacteria	100	Gammaproteobacteria	100	Xanthomonadales	100	Xanthomonadaceae	100	unclassified	NA
Otu000053	B5	Gardening_compost_pristine_week12	8	5191	Bacteria	100	Proteobacteria	100	Gammaproteobacteria	100	Xanthomonadales	100	Xanthomonadaceae	100	unclassified	NA
Otu000053	B6	Coarse_peat-sand_2_week1	71	5191	Bacteria	100	Proteobacteria	100	Gammaproteobacteria	100	Xanthomonadales	100	Xanthomonadaceae	100	unclassified	NA
Otu000053	B9	Gardening_compost_3_week1	30	5191	Bacteria	100	Proteobacteria	100	Gammaproteobacteria	100	Xanthomonadales	100	Xanthomonadaceae	100	unclassified	NA
Otu000053	C10	Fine_peat-sand_pristine_week12	5	5191	Bacteria	100	Proteobacteria	100	Gammaproteobacteria	100	Xanthomonadales	100	Xanthomonadaceae	100	unclassified	NA
Otu000053	C5	coarse_peat-sand_1_week12	11	5191	Bacteria	100	Proteobacteria	100	Gammaproteobacteria	100	Xanthomonadales	100	Xanthomonadaceae	100	unclassified	NA
Otu000053	C6	Coarse_peat-sand_5_week1	58	5191	Bacteria	100	Proteobacteria	100	Gammaproteobacteria	100	Xanthomonadales	100	Xanthomonadaceae	100	unclassified	NA
Otu000053	C9	Gardening_compost_4_week1	54	5191	Bacteria	100	Proteobacteria	100	Gammaproteobacteria	100	Xanthomonadales	100	Xanthomonadaceae	100	unclassified	NA
Otu000053	D10	Fine_peat-sand_pristine_week1	10	5191	Bacteria	100	Proteobacteria	100	Gammaproteobacteria	100	Xanthomonadales	100	Xanthomonadaceae	100	unclassified	NA
Otu000053	D5	Coarse_peat-sand_2_week12	16	5191	Bacteria	100	Proteobacteria	100	Gammaproteobacteria	100	Xanthomonadales	100	Xanthomonadaceae	100	unclassified	NA
Otu000053	D6	Fine_peat-sand_1_week1	0	5191	Bacteria	100	Proteobacteria	100	Gammaproteobacteria	100	Xanthomonadales	100	Xanthomonadaceae	100	unclassified	NA
Otu000053	D7	Coarse_peat-sand_3_week1	61	5191	Bacteria	100	Proteobacteria	100	Gammaproteobacteria	100	Xanthomonadales	100	Xanthomonadaceae	100	unclassified	NA
Otu000053	D9	Gardening_compost_5_week_1	54	5191	Bacteria	100	Proteobacteria	100	Gammaproteobacteria	100	Xanthomonadales	100	Xanthomonadaceae	100	unclassified	NA
Otu000053	E4	Gardening_compost_1_week12	4	5191	Bacteria	100	Proteobacteria	100	Gammaproteobacteria	100	Xanthomonadales	100	Xanthomonadaceae	100	unclassified	NA
Otu000053	E5	Coarse_peat-sand_3_week12	5	5191	Bacteria	100	Proteobacteria	100	Gammaproteobacteria	100	Xanthomonadales	100	Xanthomonadaceae	100	unclassified	NA
Otu000053	E6	Fine_peat-sand_2_week1	0	5191	Bacteria	100	Proteobacteria	100	Gammaproteobacteria	100	Xanthomonadales	100	Xanthomonadaceae	100	unclassified	NA
Otu000053	E7	Coarse_peat-sand_4_week1	48	5191	Bacteria	100	Proteobacteria	100	Gammaproteobacteria	100	Xanthomonadales	100	Xanthomonadaceae	100	unclassified	NA
Otu000053	E9	Gardening_compost_pristine__week1	32	5191	Bacteria	100	Proteobacteria	100	Gammaproteobacteria	100	Xanthomonadales	100	Xanthomonadaceae	100	unclassified	NA
Otu000053	F4	Gardening_compost_2_week12	7	5191	Bacteria	100	Proteobacteria	100	Gammaproteobacteria	100	Xanthomonadales	100	Xanthomonadaceae	100	unclassified	NA
Otu000053	F5	Coarse_peat-sand_4_week12	3	5191	Bacteria	100	Proteobacteria	100	Gammaproteobacteria	100	Xanthomonadales	100	Xanthomonadaceae	100	unclassified	NA
Otu000053	F6	Fine_peat-sand_3_week1	0	5191	Bacteria	100	Proteobacteria	100	Gammaproteobacteria	100	Xanthomonadales	100	Xanthomonadaceae	100	unclassified	NA
Otu000053	F7	Coarse_peat-sand_pristine_week1	45	5191	Bacteria	100	Proteobacteria	100	Gammaproteobacteria	100	Xanthomonadales	100	Xanthomonadaceae	100	unclassified	NA
Otu000053	F9	Fine_peat-sand_1_week12	4	5191	Bacteria	100	Proteobacteria	100	Gammaproteobacteria	100	Xanthomonadales	100	Xanthomonadaceae	100	unclassified	NA
Otu000053	G4	Gardening_compost_3_week12	4	5191	Bacteria	100	Proteobacteria	100	Gammaproteobacteria	100	Xanthomonadales	100	Xanthomonadaceae	100	unclassified	NA
Otu000053	G5	Coarse_peat-sand_5_week12	9	5191	Bacteria	100	Proteobacteria	100	Gammaproteobacteria	100	Xanthomonadales	100	Xanthomonadaceae	100	unclassified	NA
Otu000053	G6	Fine_peat-sand_4_week1	6	5191	Bacteria	100	Proteobacteria	100	Gammaproteobacteria	100	Xanthomonadales	100	Xanthomonadaceae	100	unclassified	NA
Otu000053	G8	Fine_peat-sand_5_week1	8	5191	Bacteria	100	Proteobacteria	100	Gammaproteobacteria	100	Xanthomonadales	100	Xanthomonadaceae	100	unclassified	NA
Otu000053	G9	Fine_peat-sand_2_week12	5	5191	Bacteria	100	Proteobacteria	100	Gammaproteobacteria	100	Xanthomonadales	100	Xanthomonadaceae	100	unclassified	NA
Otu000053	H4	Gardening_compost_4_week12	4	5191	Bacteria	100	Proteobacteria	100	Gammaproteobacteria	100	Xanthomonadales	100	Xanthomonadaceae	100	unclassified	NA
Otu000053	H5	Coarse_peat-sand_pristine_week12	4	5191	Bacteria	100	Proteobacteria	100	Gammaproteobacteria	100	Xanthomonadales	100	Xanthomonadaceae	100	unclassified	NA
Otu000053	H8	Gardening_compost_1_week1	56	5191	Bacteria	100	Proteobacteria	100	Gammaproteobacteria	100	Xanthomonadales	100	Xanthomonadaceae	100	unclassified	NA
Otu000053	H9	Fine_peat-sand_3_week12	3	5191	Bacteria	100	Proteobacteria	100	Gammaproteobacteria	100	Xanthomonadales	100	Xanthomonadaceae	100	unclassified	NA
Otu000055	A10	Fine_peat-sand_4_week12	24	4702	Bacteria	100	Proteobacteria	100	Deltaproteobacteria	100	Bdellovibrionales	100	Bdellovibrionaceae	100	Bdellovibrio	100
Otu000055	A5	Gardening_compost_5_week_12	0	4702	Bacteria	100	Proteobacteria	100	Deltaproteobacteria	100	Bdellovibrionales	100	Bdellovibrionaceae	100	Bdellovibrio	100
Otu000055	A6	Coarse_peat-sand_1_week1	0	4702	Bacteria	100	Proteobacteria	100	Deltaproteobacteria	100	Bdellovibrionales	100	Bdellovibrionaceae	100	Bdellovibrio	100
Otu000055	A9	Gardening_compost_2_week1	0	4702	Bacteria	100	Proteobacteria	100	Deltaproteobacteria	100	Bdellovibrionales	100	Bdellovibrionaceae	100	Bdellovibrio	100
Otu000055	B10	Fine_peat-sand_5_week12	22	4702	Bacteria	100	Proteobacteria	100	Deltaproteobacteria	100	Bdellovibrionales	100	Bdellovibrionaceae	100	Bdellovibrio	100
Otu000055	B5	Gardening_compost_pristine_week12	0	4702	Bacteria	100	Proteobacteria	100	Deltaproteobacteria	100	Bdellovibrionales	100	Bdellovibrionaceae	100	Bdellovibrio	100
Otu000055	B6	Coarse_peat-sand_2_week1	0	4702	Bacteria	100	Proteobacteria	100	Deltaproteobacteria	100	Bdellovibrionales	100	Bdellovibrionaceae	100	Bdellovibrio	100
Otu000055	B9	Gardening_compost_3_week1	0	4702	Bacteria	100	Proteobacteria	100	Deltaproteobacteria	100	Bdellovibrionales	100	Bdellovibrionaceae	100	Bdellovibrio	100
Otu000055	C10	Fine_peat-sand_pristine_week12	50	4702	Bacteria	100	Proteobacteria	100	Deltaproteobacteria	100	Bdellovibrionales	100	Bdellovibrionaceae	100	Bdellovibrio	100
Otu000055	C5	coarse_peat-sand_1_week12	0	4702	Bacteria	100	Proteobacteria	100	Deltaproteobacteria	100	Bdellovibrionales	100	Bdellovibrionaceae	100	Bdellovibrio	100
Otu000055	C6	Coarse_peat-sand_5_week1	0	4702	Bacteria	100	Proteobacteria	100	Deltaproteobacteria	100	Bdellovibrionales	100	Bdellovibrionaceae	100	Bdellovibrio	100
Otu000055	C9	Gardening_compost_4_week1	0	4702	Bacteria	100	Proteobacteria	100	Deltaproteobacteria	100	Bdellovibrionales	100	Bdellovibrionaceae	100	Bdellovibrio	100
Otu000055	D10	Fine_peat-sand_pristine_week1	86	4702	Bacteria	100	Proteobacteria	100	Deltaproteobacteria	100	Bdellovibrionales	100	Bdellovibrionaceae	100	Bdellovibrio	100
Otu000055	D5	Coarse_peat-sand_2_week12	0	4702	Bacteria	100	Proteobacteria	100	Deltaproteobacteria	100	Bdellovibrionales	100	Bdellovibrionaceae	100	Bdellovibrio	100
Otu000055	D6	Fine_peat-sand_1_week1	17	4702	Bacteria	100	Proteobacteria	100	Deltaproteobacteria	100	Bdellovibrionales	100	Bdellovibrionaceae	100	Bdellovibrio	100
Otu000055	D7	Coarse_peat-sand_3_week1	0	4702	Bacteria	100	Proteobacteria	100	Deltaproteobacteria	100	Bdellovibrionales	100	Bdellovibrionaceae	100	Bdellovibrio	100
Otu000055	D9	Gardening_compost_5_week_1	0	4702	Bacteria	100	Proteobacteria	100	Deltaproteobacteria	100	Bdellovibrionales	100	Bdellovibrionaceae	100	Bdellovibrio	100
Otu000055	E4	Gardening_compost_1_week12	0	4702	Bacteria	100	Proteobacteria	100	Deltaproteobacteria	100	Bdellovibrionales	100	Bdellovibrionaceae	100	Bdellovibrio	100
Otu000055	E5	Coarse_peat-sand_3_week12	0	4702	Bacteria	100	Proteobacteria	100	Deltaproteobacteria	100	Bdellovibrionales	100	Bdellovibrionaceae	100	Bdellovibrio	100
Otu000055	E6	Fine_peat-sand_2_week1	10	4702	Bacteria	100	Proteobacteria	100	Deltaproteobacteria	100	Bdellovibrionales	100	Bdellovibrionaceae	100	Bdellovibrio	100
Otu000055	E7	Coarse_peat-sand_4_week1	0	4702	Bacteria	100	Proteobacteria	100	Deltaproteobacteria	100	Bdellovibrionales	100	Bdellovibrionaceae	100	Bdellovibrio	100
Otu000055	E9	Gardening_compost_pristine__week1	0	4702	Bacteria	100	Proteobacteria	100	Deltaproteobacteria	100	Bdellovibrionales	100	Bdellovibrionaceae	100	Bdellovibrio	100
Otu000055	F4	Gardening_compost_2_week12	0	4702	Bacteria	100	Proteobacteria	100	Deltaproteobacteria	100	Bdellovibrionales	100	Bdellovibrionaceae	100	Bdellovibrio	100
Otu000055	F5	Coarse_peat-sand_4_week12	0	4702	Bacteria	100	Proteobacteria	100	Deltaproteobacteria	100	Bdellovibrionales	100	Bdellovibrionaceae	100	Bdellovibrio	100
Otu000055	F6	Fine_peat-sand_3_week1	8	4702	Bacteria	100	Proteobacteria	100	Deltaproteobacteria	100	Bdellovibrionales	100	Bdellovibrionaceae	100	Bdellovibrio	100
Otu000055	F7	Coarse_peat-sand_pristine_week1	0	4702	Bacteria	100	Proteobacteria	100	Deltaproteobacteria	100	Bdellovibrionales	100	Bdellovibrionaceae	100	Bdellovibrio	100
Otu000055	F9	Fine_peat-sand_1_week12	28	4702	Bacteria	100	Proteobacteria	100	Deltaproteobacteria	100	Bdellovibrionales	100	Bdellovibrionaceae	100	Bdellovibrio	100
Otu000055	G4	Gardening_compost_3_week12	0	4702	Bacteria	100	Proteobacteria	100	Deltaproteobacteria	100	Bdellovibrionales	100	Bdellovibrionaceae	100	Bdellovibrio	100
Otu000055	G5	Coarse_peat-sand_5_week12	0	4702	Bacteria	100	Proteobacteria	100	Deltaproteobacteria	100	Bdellovibrionales	100	Bdellovibrionaceae	100	Bdellovibrio	100
Otu000055	G6	Fine_peat-sand_4_week1	15	4702	Bacteria	100	Proteobacteria	100	Deltaproteobacteria	100	Bdellovibrionales	100	Bdellovibrionaceae	100	Bdellovibrio	100
Otu000055	G8	Fine_peat-sand_5_week1	15	4702	Bacteria	100	Proteobacteria	100	Deltaproteobacteria	100	Bdellovibrionales	100	Bdellovibrionaceae	100	Bdellovibrio	100
Otu000055	G9	Fine_peat-sand_2_week12	33	4702	Bacteria	100	Proteobacteria	100	Deltaproteobacteria	100	Bdellovibrionales	100	Bdellovibrionaceae	100	Bdellovibrio	100
Otu000055	H4	Gardening_compost_4_week12	0	4702	Bacteria	100	Proteobacteria	100	Deltaproteobacteria	100	Bdellovibrionales	100	Bdellovibrionaceae	100	Bdellovibrio	100
Otu000055	H5	Coarse_peat-sand_pristine_week12	0	4702	Bacteria	100	Proteobacteria	100	Deltaproteobacteria	100	Bdellovibrionales	100	Bdellovibrionaceae	100	Bdellovibrio	100
Otu000055	H8	Gardening_compost_1_week1	0	4702	Bacteria	100	Proteobacteria	100	Deltaproteobacteria	100	Bdellovibrionales	100	Bdellovibrionaceae	100	Bdellovibrio	100
Otu000055	H9	Fine_peat-sand_3_week12	24	4702	Bacteria	100	Proteobacteria	100	Deltaproteobacteria	100	Bdellovibrionales	100	Bdellovibrionaceae	100	Bdellovibrio	100
Otu000057	A10	Fine_peat-sand_4_week12	0	4600	Bacteria	100	Proteobacteria	100	Gammaproteobacteria	100	Xanthomonadales	100	Xanthomonadaceae	100	Rhodanobacter	100
Otu000057	A5	Gardening_compost_5_week_12	6	4600	Bacteria	100	Proteobacteria	100	Gammaproteobacteria	100	Xanthomonadales	100	Xanthomonadaceae	100	Rhodanobacter	100
Otu000057	A6	Coarse_peat-sand_1_week1	0	4600	Bacteria	100	Proteobacteria	100	Gammaproteobacteria	100	Xanthomonadales	100	Xanthomonadaceae	100	Rhodanobacter	100
Otu000057	A9	Gardening_compost_2_week1	18	4600	Bacteria	100	Proteobacteria	100	Gammaproteobacteria	100	Xanthomonadales	100	Xanthomonadaceae	100	Rhodanobacter	100
Otu000057	B10	Fine_peat-sand_5_week12	17	4600	Bacteria	100	Proteobacteria	100	Gammaproteobacteria	100	Xanthomonadales	100	Xanthomonadaceae	100	Rhodanobacter	100
Otu000057	B5	Gardening_compost_pristine_week12	5	4600	Bacteria	100	Proteobacteria	100	Gammaproteobacteria	100	Xanthomonadales	100	Xanthomonadaceae	100	Rhodanobacter	100
Otu000057	B6	Coarse_peat-sand_2_week1	1	4600	Bacteria	100	Proteobacteria	100	Gammaproteobacteria	100	Xanthomonadales	100	Xanthomonadaceae	100	Rhodanobacter	100
Otu000057	B9	Gardening_compost_3_week1	12	4600	Bacteria	100	Proteobacteria	100	Gammaproteobacteria	100	Xanthomonadales	100	Xanthomonadaceae	100	Rhodanobacter	100
Otu000057	C10	Fine_peat-sand_pristine_week12	29	4600	Bacteria	100	Proteobacteria	100	Gammaproteobacteria	100	Xanthomonadales	100	Xanthomonadaceae	100	Rhodanobacter	100
Otu000057	C5	coarse_peat-sand_1_week12	0	4600	Bacteria	100	Proteobacteria	100	Gammaproteobacteria	100	Xanthomonadales	100	Xanthomonadaceae	100	Rhodanobacter	100
Otu000057	C6	Coarse_peat-sand_5_week1	0	4600	Bacteria	100	Proteobacteria	100	Gammaproteobacteria	100	Xanthomonadales	100	Xanthomonadaceae	100	Rhodanobacter	100
Otu000057	C9	Gardening_compost_4_week1	14	4600	Bacteria	100	Proteobacteria	100	Gammaproteobacteria	100	Xanthomonadales	100	Xanthomonadaceae	100	Rhodanobacter	100
Otu000057	D10	Fine_peat-sand_pristine_week1	55	4600	Bacteria	100	Proteobacteria	100	Gammaproteobacteria	100	Xanthomonadales	100	Xanthomonadaceae	100	Rhodanobacter	100
Otu000057	D5	Coarse_peat-sand_2_week12	0	4600	Bacteria	100	Proteobacteria	100	Gammaproteobacteria	100	Xanthomonadales	100	Xanthomonadaceae	100	Rhodanobacter	100
Otu000057	D6	Fine_peat-sand_1_week1	19	4600	Bacteria	100	Proteobacteria	100	Gammaproteobacteria	100	Xanthomonadales	100	Xanthomonadaceae	100	Rhodanobacter	100
Otu000057	D7	Coarse_peat-sand_3_week1	1	4600	Bacteria	100	Proteobacteria	100	Gammaproteobacteria	100	Xanthomonadales	100	Xanthomonadaceae	100	Rhodanobacter	100
Otu000057	D9	Gardening_compost_5_week_1	13	4600	Bacteria	100	Proteobacteria	100	Gammaproteobacteria	100	Xanthomonadales	100	Xanthomonadaceae	100	Rhodanobacter	100
Otu000057	E4	Gardening_compost_1_week12	6	4600	Bacteria	100	Proteobacteria	100	Gammaproteobacteria	100	Xanthomonadales	100	Xanthomonadaceae	100	Rhodanobacter	100
Otu000057	E5	Coarse_peat-sand_3_week12	0	4600	Bacteria	100	Proteobacteria	100	Gammaproteobacteria	100	Xanthomonadales	100	Xanthomonadaceae	100	Rhodanobacter	100
Otu000057	E6	Fine_peat-sand_2_week1	36	4600	Bacteria	100	Proteobacteria	100	Gammaproteobacteria	100	Xanthomonadales	100	Xanthomonadaceae	100	Rhodanobacter	100
Otu000057	E7	Coarse_peat-sand_4_week1	0	4600	Bacteria	100	Proteobacteria	100	Gammaproteobacteria	100	Xanthomonadales	100	Xanthomonadaceae	100	Rhodanobacter	100
Otu000057	E9	Gardening_compost_pristine__week1	11	4600	Bacteria	100	Proteobacteria	100	Gammaproteobacteria	100	Xanthomonadales	100	Xanthomonadaceae	100	Rhodanobacter	100
Otu000057	F4	Gardening_compost_2_week12	4	4600	Bacteria	100	Proteobacteria	100	Gammaproteobacteria	100	Xanthomonadales	100	Xanthomonadaceae	100	Rhodanobacter	100
Otu000057	F5	Coarse_peat-sand_4_week12	0	4600	Bacteria	100	Proteobacteria	100	Gammaproteobacteria	100	Xanthomonadales	100	Xanthomonadaceae	100	Rhodanobacter	100
Otu000057	F6	Fine_peat-sand_3_week1	35	4600	Bacteria	100	Proteobacteria	100	Gammaproteobacteria	100	Xanthomonadales	100	Xanthomonadaceae	100	Rhodanobacter	100
Otu000057	F7	Coarse_peat-sand_pristine_week1	0	4600	Bacteria	100	Proteobacteria	100	Gammaproteobacteria	100	Xanthomonadales	100	Xanthomonadaceae	100	Rhodanobacter	100
Otu000057	F9	Fine_peat-sand_1_week12	29	4600	Bacteria	100	Proteobacteria	100	Gammaproteobacteria	100	Xanthomonadales	100	Xanthomonadaceae	100	Rhodanobacter	100
Otu000057	G4	Gardening_compost_3_week12	9	4600	Bacteria	100	Proteobacteria	100	Gammaproteobacteria	100	Xanthomonadales	100	Xanthomonadaceae	100	Rhodanobacter	100
Otu000057	G5	Coarse_peat-sand_5_week12	0	4600	Bacteria	100	Proteobacteria	100	Gammaproteobacteria	100	Xanthomonadales	100	Xanthomonadaceae	100	Rhodanobacter	100
Otu000057	G6	Fine_peat-sand_4_week1	0	4600	Bacteria	100	Proteobacteria	100	Gammaproteobacteria	100	Xanthomonadales	100	Xanthomonadaceae	100	Rhodanobacter	100
Otu000057	G8	Fine_peat-sand_5_week1	0	4600	Bacteria	100	Proteobacteria	100	Gammaproteobacteria	100	Xanthomonadales	100	Xanthomonadaceae	100	Rhodanobacter	100
Otu000057	G9	Fine_peat-sand_2_week12	26	4600	Bacteria	100	Proteobacteria	100	Gammaproteobacteria	100	Xanthomonadales	100	Xanthomonadaceae	100	Rhodanobacter	100
Otu000057	H4	Gardening_compost_4_week12	2	4600	Bacteria	100	Proteobacteria	100	Gammaproteobacteria	100	Xanthomonadales	100	Xanthomonadaceae	100	Rhodanobacter	100
Otu000057	H5	Coarse_peat-sand_pristine_week12	0	4600	Bacteria	100	Proteobacteria	100	Gammaproteobacteria	100	Xanthomonadales	100	Xanthomonadaceae	100	Rhodanobacter	100
Otu000057	H8	Gardening_compost_1_week1	19	4600	Bacteria	100	Proteobacteria	100	Gammaproteobacteria	100	Xanthomonadales	100	Xanthomonadaceae	100	Rhodanobacter	100
Otu000057	H9	Fine_peat-sand_3_week12	20	4600	Bacteria	100	Proteobacteria	100	Gammaproteobacteria	100	Xanthomonadales	100	Xanthomonadaceae	100	Rhodanobacter	100
Otu000058	A10	Fine_peat-sand_4_week12	16	4417	Bacteria	100	Proteobacteria	100	Alphaproteobacteria	100	Sphingomonadales	100	Sphingomonadaceae	100	unclassified	NA
Otu000058	A5	Gardening_compost_5_week_12	0	4417	Bacteria	100	Proteobacteria	100	Alphaproteobacteria	100	Sphingomonadales	100	Sphingomonadaceae	100	unclassified	NA
Otu000058	A6	Coarse_peat-sand_1_week1	14	4417	Bacteria	100	Proteobacteria	100	Alphaproteobacteria	100	Sphingomonadales	100	Sphingomonadaceae	100	unclassified	NA
Otu000058	A9	Gardening_compost_2_week1	0	4417	Bacteria	100	Proteobacteria	100	Alphaproteobacteria	100	Sphingomonadales	100	Sphingomonadaceae	100	unclassified	NA
Otu000058	B10	Fine_peat-sand_5_week12	10	4417	Bacteria	100	Proteobacteria	100	Alphaproteobacteria	100	Sphingomonadales	100	Sphingomonadaceae	100	unclassified	NA
Otu000058	B5	Gardening_compost_pristine_week12	0	4417	Bacteria	100	Proteobacteria	100	Alphaproteobacteria	100	Sphingomonadales	100	Sphingomonadaceae	100	unclassified	NA
Otu000058	B6	Coarse_peat-sand_2_week1	15	4417	Bacteria	100	Proteobacteria	100	Alphaproteobacteria	100	Sphingomonadales	100	Sphingomonadaceae	100	unclassified	NA
Otu000058	B9	Gardening_compost_3_week1	0	4417	Bacteria	100	Proteobacteria	100	Alphaproteobacteria	100	Sphingomonadales	100	Sphingomonadaceae	100	unclassified	NA
Otu000058	C10	Fine_peat-sand_pristine_week12	20	4417	Bacteria	100	Proteobacteria	100	Alphaproteobacteria	100	Sphingomonadales	100	Sphingomonadaceae	100	unclassified	NA
Otu000058	C5	coarse_peat-sand_1_week12	12	4417	Bacteria	100	Proteobacteria	100	Alphaproteobacteria	100	Sphingomonadales	100	Sphingomonadaceae	100	unclassified	NA
Otu000058	C6	Coarse_peat-sand_5_week1	16	4417	Bacteria	100	Proteobacteria	100	Alphaproteobacteria	100	Sphingomonadales	100	Sphingomonadaceae	100	unclassified	NA
Otu000058	C9	Gardening_compost_4_week1	0	4417	Bacteria	100	Proteobacteria	100	Alphaproteobacteria	100	Sphingomonadales	100	Sphingomonadaceae	100	unclassified	NA
Otu000058	D10	Fine_peat-sand_pristine_week1	33	4417	Bacteria	100	Proteobacteria	100	Alphaproteobacteria	100	Sphingomonadales	100	Sphingomonadaceae	100	unclassified	NA
Otu000058	D5	Coarse_peat-sand_2_week12	33	4417	Bacteria	100	Proteobacteria	100	Alphaproteobacteria	100	Sphingomonadales	100	Sphingomonadaceae	100	unclassified	NA
Otu000058	D6	Fine_peat-sand_1_week1	38	4417	Bacteria	100	Proteobacteria	100	Alphaproteobacteria	100	Sphingomonadales	100	Sphingomonadaceae	100	unclassified	NA
Otu000058	D7	Coarse_peat-sand_3_week1	10	4417	Bacteria	100	Proteobacteria	100	Alphaproteobacteria	100	Sphingomonadales	100	Sphingomonadaceae	100	unclassified	NA
Otu000058	D9	Gardening_compost_5_week_1	0	4417	Bacteria	100	Proteobacteria	100	Alphaproteobacteria	100	Sphingomonadales	100	Sphingomonadaceae	100	unclassified	NA
Otu000058	E4	Gardening_compost_1_week12	0	4417	Bacteria	100	Proteobacteria	100	Alphaproteobacteria	100	Sphingomonadales	100	Sphingomonadaceae	100	unclassified	NA
Otu000058	E5	Coarse_peat-sand_3_week12	0	4417	Bacteria	100	Proteobacteria	100	Alphaproteobacteria	100	Sphingomonadales	100	Sphingomonadaceae	100	unclassified	NA
Otu000058	E6	Fine_peat-sand_2_week1	64	4417	Bacteria	100	Proteobacteria	100	Alphaproteobacteria	100	Sphingomonadales	100	Sphingomonadaceae	100	unclassified	NA
Otu000058	E7	Coarse_peat-sand_4_week1	10	4417	Bacteria	100	Proteobacteria	100	Alphaproteobacteria	100	Sphingomonadales	100	Sphingomonadaceae	100	unclassified	NA
Otu000058	E9	Gardening_compost_pristine__week1	0	4417	Bacteria	100	Proteobacteria	100	Alphaproteobacteria	100	Sphingomonadales	100	Sphingomonadaceae	100	unclassified	NA
Otu000058	F4	Gardening_compost_2_week12	0	4417	Bacteria	100	Proteobacteria	100	Alphaproteobacteria	100	Sphingomonadales	100	Sphingomonadaceae	100	unclassified	NA
Otu000058	F5	Coarse_peat-sand_4_week12	6	4417	Bacteria	100	Proteobacteria	100	Alphaproteobacteria	100	Sphingomonadales	100	Sphingomonadaceae	100	unclassified	NA
Otu000058	F6	Fine_peat-sand_3_week1	52	4417	Bacteria	100	Proteobacteria	100	Alphaproteobacteria	100	Sphingomonadales	100	Sphingomonadaceae	100	unclassified	NA
Otu000058	F7	Coarse_peat-sand_pristine_week1	11	4417	Bacteria	100	Proteobacteria	100	Alphaproteobacteria	100	Sphingomonadales	100	Sphingomonadaceae	100	unclassified	NA
Otu000058	F9	Fine_peat-sand_1_week12	24	4417	Bacteria	100	Proteobacteria	100	Alphaproteobacteria	100	Sphingomonadales	100	Sphingomonadaceae	100	unclassified	NA
Otu000058	G4	Gardening_compost_3_week12	0	4417	Bacteria	100	Proteobacteria	100	Alphaproteobacteria	100	Sphingomonadales	100	Sphingomonadaceae	100	unclassified	NA
Otu000058	G5	Coarse_peat-sand_5_week12	15	4417	Bacteria	100	Proteobacteria	100	Alphaproteobacteria	100	Sphingomonadales	100	Sphingomonadaceae	100	unclassified	NA
Otu000058	G6	Fine_peat-sand_4_week1	76	4417	Bacteria	100	Proteobacteria	100	Alphaproteobacteria	100	Sphingomonadales	100	Sphingomonadaceae	100	unclassified	NA
Otu000058	G8	Fine_peat-sand_5_week1	56	4417	Bacteria	100	Proteobacteria	100	Alphaproteobacteria	100	Sphingomonadales	100	Sphingomonadaceae	100	unclassified	NA
Otu000058	G9	Fine_peat-sand_2_week12	10	4417	Bacteria	100	Proteobacteria	100	Alphaproteobacteria	100	Sphingomonadales	100	Sphingomonadaceae	100	unclassified	NA
Otu000058	H4	Gardening_compost_4_week12	0	4417	Bacteria	100	Proteobacteria	100	Alphaproteobacteria	100	Sphingomonadales	100	Sphingomonadaceae	100	unclassified	NA
Otu000058	H5	Coarse_peat-sand_pristine_week12	0	4417	Bacteria	100	Proteobacteria	100	Alphaproteobacteria	100	Sphingomonadales	100	Sphingomonadaceae	100	unclassified	NA
Otu000058	H8	Gardening_compost_1_week1	0	4417	Bacteria	100	Proteobacteria	100	Alphaproteobacteria	100	Sphingomonadales	100	Sphingomonadaceae	100	unclassified	NA
Otu000058	H9	Fine_peat-sand_3_week12	32	4417	Bacteria	100	Proteobacteria	100	Alphaproteobacteria	100	Sphingomonadales	100	Sphingomonadaceae	100	unclassified	NA
Otu000059	A10	Fine_peat-sand_4_week12	1	4365	Bacteria	100	Proteobacteria	100	Deltaproteobacteria	100	Myxococcales	100	Myxococcales_unclassified	100	unclassified	NA
Otu000059	A5	Gardening_compost_5_week_12	9	4365	Bacteria	100	Proteobacteria	100	Deltaproteobacteria	100	Myxococcales	100	Myxococcales_unclassified	100	unclassified	NA
Otu000059	A6	Coarse_peat-sand_1_week1	6	4365	Bacteria	100	Proteobacteria	100	Deltaproteobacteria	100	Myxococcales	100	Myxococcales_unclassified	100	unclassified	NA
Otu000059	A9	Gardening_compost_2_week1	18	4365	Bacteria	100	Proteobacteria	100	Deltaproteobacteria	100	Myxococcales	100	Myxococcales_unclassified	100	unclassified	NA
Otu000059	B10	Fine_peat-sand_5_week12	0	4365	Bacteria	100	Proteobacteria	100	Deltaproteobacteria	100	Myxococcales	100	Myxococcales_unclassified	100	unclassified	NA
Otu000059	B5	Gardening_compost_pristine_week12	22	4365	Bacteria	100	Proteobacteria	100	Deltaproteobacteria	100	Myxococcales	100	Myxococcales_unclassified	100	unclassified	NA
Otu000059	B6	Coarse_peat-sand_2_week1	21	4365	Bacteria	100	Proteobacteria	100	Deltaproteobacteria	100	Myxococcales	100	Myxococcales_unclassified	100	unclassified	NA
Otu000059	B9	Gardening_compost_3_week1	32	4365	Bacteria	100	Proteobacteria	100	Deltaproteobacteria	100	Myxococcales	100	Myxococcales_unclassified	100	unclassified	NA
Otu000059	C10	Fine_peat-sand_pristine_week12	0	4365	Bacteria	100	Proteobacteria	100	Deltaproteobacteria	100	Myxococcales	100	Myxococcales_unclassified	100	unclassified	NA
Otu000059	C5	coarse_peat-sand_1_week12	11	4365	Bacteria	100	Proteobacteria	100	Deltaproteobacteria	100	Myxococcales	100	Myxococcales_unclassified	100	unclassified	NA
Otu000059	C6	Coarse_peat-sand_5_week1	42	4365	Bacteria	100	Proteobacteria	100	Deltaproteobacteria	100	Myxococcales	100	Myxococcales_unclassified	100	unclassified	NA
Otu000059	C9	Gardening_compost_4_week1	47	4365	Bacteria	100	Proteobacteria	100	Deltaproteobacteria	100	Myxococcales	100	Myxococcales_unclassified	100	unclassified	NA
Otu000059	D10	Fine_peat-sand_pristine_week1	2	4365	Bacteria	100	Proteobacteria	100	Deltaproteobacteria	100	Myxococcales	100	Myxococcales_unclassified	100	unclassified	NA
Otu000059	D5	Coarse_peat-sand_2_week12	23	4365	Bacteria	100	Proteobacteria	100	Deltaproteobacteria	100	Myxococcales	100	Myxococcales_unclassified	100	unclassified	NA
Otu000059	D6	Fine_peat-sand_1_week1	1	4365	Bacteria	100	Proteobacteria	100	Deltaproteobacteria	100	Myxococcales	100	Myxococcales_unclassified	100	unclassified	NA
Otu000059	D7	Coarse_peat-sand_3_week1	25	4365	Bacteria	100	Proteobacteria	100	Deltaproteobacteria	100	Myxococcales	100	Myxococcales_unclassified	100	unclassified	NA
Otu000059	D9	Gardening_compost_5_week_1	58	4365	Bacteria	100	Proteobacteria	100	Deltaproteobacteria	100	Myxococcales	100	Myxococcales_unclassified	100	unclassified	NA
Otu000059	E4	Gardening_compost_1_week12	21	4365	Bacteria	100	Proteobacteria	100	Deltaproteobacteria	100	Myxococcales	100	Myxococcales_unclassified	100	unclassified	NA
Otu000059	E5	Coarse_peat-sand_3_week12	16	4365	Bacteria	100	Proteobacteria	100	Deltaproteobacteria	100	Myxococcales	100	Myxococcales_unclassified	100	unclassified	NA
Otu000059	E6	Fine_peat-sand_2_week1	0	4365	Bacteria	100	Proteobacteria	100	Deltaproteobacteria	100	Myxococcales	100	Myxococcales_unclassified	100	unclassified	NA
Otu000059	E7	Coarse_peat-sand_4_week1	52	4365	Bacteria	100	Proteobacteria	100	Deltaproteobacteria	100	Myxococcales	100	Myxococcales_unclassified	100	unclassified	NA
Otu000059	E9	Gardening_compost_pristine__week1	43	4365	Bacteria	100	Proteobacteria	100	Deltaproteobacteria	100	Myxococcales	100	Myxococcales_unclassified	100	unclassified	NA
Otu000059	F4	Gardening_compost_2_week12	26	4365	Bacteria	100	Proteobacteria	100	Deltaproteobacteria	100	Myxococcales	100	Myxococcales_unclassified	100	unclassified	NA
Otu000059	F5	Coarse_peat-sand_4_week12	26	4365	Bacteria	100	Proteobacteria	100	Deltaproteobacteria	100	Myxococcales	100	Myxococcales_unclassified	100	unclassified	NA
Otu000059	F6	Fine_peat-sand_3_week1	0	4365	Bacteria	100	Proteobacteria	100	Deltaproteobacteria	100	Myxococcales	100	Myxococcales_unclassified	100	unclassified	NA
Otu000059	F7	Coarse_peat-sand_pristine_week1	29	4365	Bacteria	100	Proteobacteria	100	Deltaproteobacteria	100	Myxococcales	100	Myxococcales_unclassified	100	unclassified	NA
Otu000059	F9	Fine_peat-sand_1_week12	0	4365	Bacteria	100	Proteobacteria	100	Deltaproteobacteria	100	Myxococcales	100	Myxococcales_unclassified	100	unclassified	NA
Otu000059	G4	Gardening_compost_3_week12	15	4365	Bacteria	100	Proteobacteria	100	Deltaproteobacteria	100	Myxococcales	100	Myxococcales_unclassified	100	unclassified	NA
Otu000059	G5	Coarse_peat-sand_5_week12	13	4365	Bacteria	100	Proteobacteria	100	Deltaproteobacteria	100	Myxococcales	100	Myxococcales_unclassified	100	unclassified	NA
Otu000059	G6	Fine_peat-sand_4_week1	0	4365	Bacteria	100	Proteobacteria	100	Deltaproteobacteria	100	Myxococcales	100	Myxococcales_unclassified	100	unclassified	NA
Otu000059	G8	Fine_peat-sand_5_week1	0	4365	Bacteria	100	Proteobacteria	100	Deltaproteobacteria	100	Myxococcales	100	Myxococcales_unclassified	100	unclassified	NA
Otu000059	G9	Fine_peat-sand_2_week12	0	4365	Bacteria	100	Proteobacteria	100	Deltaproteobacteria	100	Myxococcales	100	Myxococcales_unclassified	100	unclassified	NA
Otu000059	H4	Gardening_compost_4_week12	18	4365	Bacteria	100	Proteobacteria	100	Deltaproteobacteria	100	Myxococcales	100	Myxococcales_unclassified	100	unclassified	NA
Otu000059	H5	Coarse_peat-sand_pristine_week12	15	4365	Bacteria	100	Proteobacteria	100	Deltaproteobacteria	100	Myxococcales	100	Myxococcales_unclassified	100	unclassified	NA
Otu000059	H8	Gardening_compost_1_week1	30	4365	Bacteria	100	Proteobacteria	100	Deltaproteobacteria	100	Myxococcales	100	Myxococcales_unclassified	100	unclassified	NA
Otu000059	H9	Fine_peat-sand_3_week12	1	4365	Bacteria	100	Proteobacteria	100	Deltaproteobacteria	100	Myxococcales	100	Myxococcales_unclassified	100	unclassified	NA
Otu000060	A10	Fine_peat-sand_4_week12	35	4208	Bacteria	100	Actinobacteria	100	Actinobacteria	100	Actinomycetales	100	Actinomycetales_unclassified	100	unclassified	NA
Otu000060	A5	Gardening_compost_5_week_12	0	4208	Bacteria	100	Actinobacteria	100	Actinobacteria	100	Actinomycetales	100	Actinomycetales_unclassified	100	unclassified	NA
Otu000060	A6	Coarse_peat-sand_1_week1	0	4208	Bacteria	100	Actinobacteria	100	Actinobacteria	100	Actinomycetales	100	Actinomycetales_unclassified	100	unclassified	NA
Otu000060	A9	Gardening_compost_2_week1	0	4208	Bacteria	100	Actinobacteria	100	Actinobacteria	100	Actinomycetales	100	Actinomycetales_unclassified	100	unclassified	NA
Otu000060	B10	Fine_peat-sand_5_week12	50	4208	Bacteria	100	Actinobacteria	100	Actinobacteria	100	Actinomycetales	100	Actinomycetales_unclassified	100	unclassified	NA
Otu000060	B5	Gardening_compost_pristine_week12	0	4208	Bacteria	100	Actinobacteria	100	Actinobacteria	100	Actinomycetales	100	Actinomycetales_unclassified	100	unclassified	NA
Otu000060	B6	Coarse_peat-sand_2_week1	1	4208	Bacteria	100	Actinobacteria	100	Actinobacteria	100	Actinomycetales	100	Actinomycetales_unclassified	100	unclassified	NA
Otu000060	B9	Gardening_compost_3_week1	0	4208	Bacteria	100	Actinobacteria	100	Actinobacteria	100	Actinomycetales	100	Actinomycetales_unclassified	100	unclassified	NA
Otu000060	C10	Fine_peat-sand_pristine_week12	29	4208	Bacteria	100	Actinobacteria	100	Actinobacteria	100	Actinomycetales	100	Actinomycetales_unclassified	100	unclassified	NA
Otu000060	C5	coarse_peat-sand_1_week12	0	4208	Bacteria	100	Actinobacteria	100	Actinobacteria	100	Actinomycetales	100	Actinomycetales_unclassified	100	unclassified	NA
Otu000060	C6	Coarse_peat-sand_5_week1	2	4208	Bacteria	100	Actinobacteria	100	Actinobacteria	100	Actinomycetales	100	Actinomycetales_unclassified	100	unclassified	NA
Otu000060	C9	Gardening_compost_4_week1	0	4208	Bacteria	100	Actinobacteria	100	Actinobacteria	100	Actinomycetales	100	Actinomycetales_unclassified	100	unclassified	NA
Otu000060	D10	Fine_peat-sand_pristine_week1	6	4208	Bacteria	100	Actinobacteria	100	Actinobacteria	100	Actinomycetales	100	Actinomycetales_unclassified	100	unclassified	NA
Otu000060	D5	Coarse_peat-sand_2_week12	0	4208	Bacteria	100	Actinobacteria	100	Actinobacteria	100	Actinomycetales	100	Actinomycetales_unclassified	100	unclassified	NA
Otu000060	D6	Fine_peat-sand_1_week1	15	4208	Bacteria	100	Actinobacteria	100	Actinobacteria	100	Actinomycetales	100	Actinomycetales_unclassified	100	unclassified	NA
Otu000060	D7	Coarse_peat-sand_3_week1	1	4208	Bacteria	100	Actinobacteria	100	Actinobacteria	100	Actinomycetales	100	Actinomycetales_unclassified	100	unclassified	NA
Otu000060	D9	Gardening_compost_5_week_1	0	4208	Bacteria	100	Actinobacteria	100	Actinobacteria	100	Actinomycetales	100	Actinomycetales_unclassified	100	unclassified	NA
Otu000060	E4	Gardening_compost_1_week12	0	4208	Bacteria	100	Actinobacteria	100	Actinobacteria	100	Actinomycetales	100	Actinomycetales_unclassified	100	unclassified	NA
Otu000060	E5	Coarse_peat-sand_3_week12	0	4208	Bacteria	100	Actinobacteria	100	Actinobacteria	100	Actinomycetales	100	Actinomycetales_unclassified	100	unclassified	NA
Otu000060	E6	Fine_peat-sand_2_week1	12	4208	Bacteria	100	Actinobacteria	100	Actinobacteria	100	Actinomycetales	100	Actinomycetales_unclassified	100	unclassified	NA
Otu000060	E7	Coarse_peat-sand_4_week1	1	4208	Bacteria	100	Actinobacteria	100	Actinobacteria	100	Actinomycetales	100	Actinomycetales_unclassified	100	unclassified	NA
Otu000060	E9	Gardening_compost_pristine__week1	0	4208	Bacteria	100	Actinobacteria	100	Actinobacteria	100	Actinomycetales	100	Actinomycetales_unclassified	100	unclassified	NA
Otu000060	F4	Gardening_compost_2_week12	0	4208	Bacteria	100	Actinobacteria	100	Actinobacteria	100	Actinomycetales	100	Actinomycetales_unclassified	100	unclassified	NA
Otu000060	F5	Coarse_peat-sand_4_week12	0	4208	Bacteria	100	Actinobacteria	100	Actinobacteria	100	Actinomycetales	100	Actinomycetales_unclassified	100	unclassified	NA
Otu000060	F6	Fine_peat-sand_3_week1	18	4208	Bacteria	100	Actinobacteria	100	Actinobacteria	100	Actinomycetales	100	Actinomycetales_unclassified	100	unclassified	NA
Otu000060	F7	Coarse_peat-sand_pristine_week1	3	4208	Bacteria	100	Actinobacteria	100	Actinobacteria	100	Actinomycetales	100	Actinomycetales_unclassified	100	unclassified	NA
Otu000060	F9	Fine_peat-sand_1_week12	22	4208	Bacteria	100	Actinobacteria	100	Actinobacteria	100	Actinomycetales	100	Actinomycetales_unclassified	100	unclassified	NA
Otu000060	G4	Gardening_compost_3_week12	0	4208	Bacteria	100	Actinobacteria	100	Actinobacteria	100	Actinomycetales	100	Actinomycetales_unclassified	100	unclassified	NA
Otu000060	G5	Coarse_peat-sand_5_week12	0	4208	Bacteria	100	Actinobacteria	100	Actinobacteria	100	Actinomycetales	100	Actinomycetales_unclassified	100	unclassified	NA
Otu000060	G6	Fine_peat-sand_4_week1	21	4208	Bacteria	100	Actinobacteria	100	Actinobacteria	100	Actinomycetales	100	Actinomycetales_unclassified	100	unclassified	NA
Otu000060	G8	Fine_peat-sand_5_week1	26	4208	Bacteria	100	Actinobacteria	100	Actinobacteria	100	Actinomycetales	100	Actinomycetales_unclassified	100	unclassified	NA
Otu000060	G9	Fine_peat-sand_2_week12	27	4208	Bacteria	100	Actinobacteria	100	Actinobacteria	100	Actinomycetales	100	Actinomycetales_unclassified	100	unclassified	NA
Otu000060	H4	Gardening_compost_4_week12	0	4208	Bacteria	100	Actinobacteria	100	Actinobacteria	100	Actinomycetales	100	Actinomycetales_unclassified	100	unclassified	NA
Otu000060	H5	Coarse_peat-sand_pristine_week12	0	4208	Bacteria	100	Actinobacteria	100	Actinobacteria	100	Actinomycetales	100	Actinomycetales_unclassified	100	unclassified	NA
Otu000060	H8	Gardening_compost_1_week1	0	4208	Bacteria	100	Actinobacteria	100	Actinobacteria	100	Actinomycetales	100	Actinomycetales_unclassified	100	unclassified	NA
Otu000060	H9	Fine_peat-sand_3_week12	25	4208	Bacteria	100	Actinobacteria	100	Actinobacteria	100	Actinomycetales	100	Actinomycetales_unclassified	100	unclassified	NA
Otu000061	A10	Fine_peat-sand_4_week12	0	4185	Bacteria	100	Proteobacteria	100	Gammaproteobacteria	100	Gammaproteobacteria_unclassified	100	Gammaproteobacteria_unclassified	100	unclassified	NA
Otu000061	A5	Gardening_compost_5_week_12	1	4185	Bacteria	100	Proteobacteria	100	Gammaproteobacteria	100	Gammaproteobacteria_unclassified	100	Gammaproteobacteria_unclassified	100	unclassified	NA
Otu000061	A6	Coarse_peat-sand_1_week1	0	4185	Bacteria	100	Proteobacteria	100	Gammaproteobacteria	100	Gammaproteobacteria_unclassified	100	Gammaproteobacteria_unclassified	100	unclassified	NA
Otu000061	A9	Gardening_compost_2_week1	0	4185	Bacteria	100	Proteobacteria	100	Gammaproteobacteria	100	Gammaproteobacteria_unclassified	100	Gammaproteobacteria_unclassified	100	unclassified	NA
Otu000061	B10	Fine_peat-sand_5_week12	95	4185	Bacteria	100	Proteobacteria	100	Gammaproteobacteria	100	Gammaproteobacteria_unclassified	100	Gammaproteobacteria_unclassified	100	unclassified	NA
Otu000061	B5	Gardening_compost_pristine_week12	1	4185	Bacteria	100	Proteobacteria	100	Gammaproteobacteria	100	Gammaproteobacteria_unclassified	100	Gammaproteobacteria_unclassified	100	unclassified	NA
Otu000061	B6	Coarse_peat-sand_2_week1	0	4185	Bacteria	100	Proteobacteria	100	Gammaproteobacteria	100	Gammaproteobacteria_unclassified	100	Gammaproteobacteria_unclassified	100	unclassified	NA
Otu000061	B9	Gardening_compost_3_week1	0	4185	Bacteria	100	Proteobacteria	100	Gammaproteobacteria	100	Gammaproteobacteria_unclassified	100	Gammaproteobacteria_unclassified	100	unclassified	NA
Otu000061	C10	Fine_peat-sand_pristine_week12	0	4185	Bacteria	100	Proteobacteria	100	Gammaproteobacteria	100	Gammaproteobacteria_unclassified	100	Gammaproteobacteria_unclassified	100	unclassified	NA
Otu000061	C5	coarse_peat-sand_1_week12	0	4185	Bacteria	100	Proteobacteria	100	Gammaproteobacteria	100	Gammaproteobacteria_unclassified	100	Gammaproteobacteria_unclassified	100	unclassified	NA
Otu000061	C6	Coarse_peat-sand_5_week1	0	4185	Bacteria	100	Proteobacteria	100	Gammaproteobacteria	100	Gammaproteobacteria_unclassified	100	Gammaproteobacteria_unclassified	100	unclassified	NA
Otu000061	C9	Gardening_compost_4_week1	0	4185	Bacteria	100	Proteobacteria	100	Gammaproteobacteria	100	Gammaproteobacteria_unclassified	100	Gammaproteobacteria_unclassified	100	unclassified	NA
Otu000061	D10	Fine_peat-sand_pristine_week1	0	4185	Bacteria	100	Proteobacteria	100	Gammaproteobacteria	100	Gammaproteobacteria_unclassified	100	Gammaproteobacteria_unclassified	100	unclassified	NA
Otu000061	D5	Coarse_peat-sand_2_week12	0	4185	Bacteria	100	Proteobacteria	100	Gammaproteobacteria	100	Gammaproteobacteria_unclassified	100	Gammaproteobacteria_unclassified	100	unclassified	NA
Otu000061	D6	Fine_peat-sand_1_week1	0	4185	Bacteria	100	Proteobacteria	100	Gammaproteobacteria	100	Gammaproteobacteria_unclassified	100	Gammaproteobacteria_unclassified	100	unclassified	NA
Otu000061	D7	Coarse_peat-sand_3_week1	0	4185	Bacteria	100	Proteobacteria	100	Gammaproteobacteria	100	Gammaproteobacteria_unclassified	100	Gammaproteobacteria_unclassified	100	unclassified	NA
Otu000061	D9	Gardening_compost_5_week_1	0	4185	Bacteria	100	Proteobacteria	100	Gammaproteobacteria	100	Gammaproteobacteria_unclassified	100	Gammaproteobacteria_unclassified	100	unclassified	NA
Otu000061	E4	Gardening_compost_1_week12	1	4185	Bacteria	100	Proteobacteria	100	Gammaproteobacteria	100	Gammaproteobacteria_unclassified	100	Gammaproteobacteria_unclassified	100	unclassified	NA
Otu000061	E5	Coarse_peat-sand_3_week12	0	4185	Bacteria	100	Proteobacteria	100	Gammaproteobacteria	100	Gammaproteobacteria_unclassified	100	Gammaproteobacteria_unclassified	100	unclassified	NA
Otu000061	E6	Fine_peat-sand_2_week1	0	4185	Bacteria	100	Proteobacteria	100	Gammaproteobacteria	100	Gammaproteobacteria_unclassified	100	Gammaproteobacteria_unclassified	100	unclassified	NA
Otu000061	E7	Coarse_peat-sand_4_week1	0	4185	Bacteria	100	Proteobacteria	100	Gammaproteobacteria	100	Gammaproteobacteria_unclassified	100	Gammaproteobacteria_unclassified	100	unclassified	NA
Otu000061	E9	Gardening_compost_pristine__week1	0	4185	Bacteria	100	Proteobacteria	100	Gammaproteobacteria	100	Gammaproteobacteria_unclassified	100	Gammaproteobacteria_unclassified	100	unclassified	NA
Otu000061	F4	Gardening_compost_2_week12	0	4185	Bacteria	100	Proteobacteria	100	Gammaproteobacteria	100	Gammaproteobacteria_unclassified	100	Gammaproteobacteria_unclassified	100	unclassified	NA
Otu000061	F5	Coarse_peat-sand_4_week12	0	4185	Bacteria	100	Proteobacteria	100	Gammaproteobacteria	100	Gammaproteobacteria_unclassified	100	Gammaproteobacteria_unclassified	100	unclassified	NA
Otu000061	F6	Fine_peat-sand_3_week1	0	4185	Bacteria	100	Proteobacteria	100	Gammaproteobacteria	100	Gammaproteobacteria_unclassified	100	Gammaproteobacteria_unclassified	100	unclassified	NA
Otu000061	F7	Coarse_peat-sand_pristine_week1	0	4185	Bacteria	100	Proteobacteria	100	Gammaproteobacteria	100	Gammaproteobacteria_unclassified	100	Gammaproteobacteria_unclassified	100	unclassified	NA
Otu000061	F9	Fine_peat-sand_1_week12	168	4185	Bacteria	100	Proteobacteria	100	Gammaproteobacteria	100	Gammaproteobacteria_unclassified	100	Gammaproteobacteria_unclassified	100	unclassified	NA
Otu000061	G4	Gardening_compost_3_week12	0	4185	Bacteria	100	Proteobacteria	100	Gammaproteobacteria	100	Gammaproteobacteria_unclassified	100	Gammaproteobacteria_unclassified	100	unclassified	NA
Otu000061	G5	Coarse_peat-sand_5_week12	0	4185	Bacteria	100	Proteobacteria	100	Gammaproteobacteria	100	Gammaproteobacteria_unclassified	100	Gammaproteobacteria_unclassified	100	unclassified	NA
Otu000061	G6	Fine_peat-sand_4_week1	0	4185	Bacteria	100	Proteobacteria	100	Gammaproteobacteria	100	Gammaproteobacteria_unclassified	100	Gammaproteobacteria_unclassified	100	unclassified	NA
Otu000061	G8	Fine_peat-sand_5_week1	0	4185	Bacteria	100	Proteobacteria	100	Gammaproteobacteria	100	Gammaproteobacteria_unclassified	100	Gammaproteobacteria_unclassified	100	unclassified	NA
Otu000061	G9	Fine_peat-sand_2_week12	0	4185	Bacteria	100	Proteobacteria	100	Gammaproteobacteria	100	Gammaproteobacteria_unclassified	100	Gammaproteobacteria_unclassified	100	unclassified	NA
Otu000061	H4	Gardening_compost_4_week12	0	4185	Bacteria	100	Proteobacteria	100	Gammaproteobacteria	100	Gammaproteobacteria_unclassified	100	Gammaproteobacteria_unclassified	100	unclassified	NA
Otu000061	H5	Coarse_peat-sand_pristine_week12	0	4185	Bacteria	100	Proteobacteria	100	Gammaproteobacteria	100	Gammaproteobacteria_unclassified	100	Gammaproteobacteria_unclassified	100	unclassified	NA
Otu000061	H8	Gardening_compost_1_week1	0	4185	Bacteria	100	Proteobacteria	100	Gammaproteobacteria	100	Gammaproteobacteria_unclassified	100	Gammaproteobacteria_unclassified	100	unclassified	NA
Otu000061	H9	Fine_peat-sand_3_week12	0	4185	Bacteria	100	Proteobacteria	100	Gammaproteobacteria	100	Gammaproteobacteria_unclassified	100	Gammaproteobacteria_unclassified	100	unclassified	NA
Otu000062	A10	Fine_peat-sand_4_week12	3	4135	Bacteria	100	Proteobacteria	100	Betaproteobacteria	100	Burkholderiales	100	Comamonadaceae	100	Polaromonas	100
Otu000062	A5	Gardening_compost_5_week_12	21	4135	Bacteria	100	Proteobacteria	100	Betaproteobacteria	100	Burkholderiales	100	Comamonadaceae	100	Polaromonas	100
Otu000062	A6	Coarse_peat-sand_1_week1	0	4135	Bacteria	100	Proteobacteria	100	Betaproteobacteria	100	Burkholderiales	100	Comamonadaceae	100	Polaromonas	100
Otu000062	A9	Gardening_compost_2_week1	15	4135	Bacteria	100	Proteobacteria	100	Betaproteobacteria	100	Burkholderiales	100	Comamonadaceae	100	Polaromonas	100
Otu000062	B10	Fine_peat-sand_5_week12	12	4135	Bacteria	100	Proteobacteria	100	Betaproteobacteria	100	Burkholderiales	100	Comamonadaceae	100	Polaromonas	100
Otu000062	B5	Gardening_compost_pristine_week12	17	4135	Bacteria	100	Proteobacteria	100	Betaproteobacteria	100	Burkholderiales	100	Comamonadaceae	100	Polaromonas	100
Otu000062	B6	Coarse_peat-sand_2_week1	41	4135	Bacteria	100	Proteobacteria	100	Betaproteobacteria	100	Burkholderiales	100	Comamonadaceae	100	Polaromonas	100
Otu000062	B9	Gardening_compost_3_week1	25	4135	Bacteria	100	Proteobacteria	100	Betaproteobacteria	100	Burkholderiales	100	Comamonadaceae	100	Polaromonas	100
Otu000062	C10	Fine_peat-sand_pristine_week12	4	4135	Bacteria	100	Proteobacteria	100	Betaproteobacteria	100	Burkholderiales	100	Comamonadaceae	100	Polaromonas	100
Otu000062	C5	coarse_peat-sand_1_week12	0	4135	Bacteria	100	Proteobacteria	100	Betaproteobacteria	100	Burkholderiales	100	Comamonadaceae	100	Polaromonas	100
Otu000062	C6	Coarse_peat-sand_5_week1	0	4135	Bacteria	100	Proteobacteria	100	Betaproteobacteria	100	Burkholderiales	100	Comamonadaceae	100	Polaromonas	100
Otu000062	C9	Gardening_compost_4_week1	26	4135	Bacteria	100	Proteobacteria	100	Betaproteobacteria	100	Burkholderiales	100	Comamonadaceae	100	Polaromonas	100
Otu000062	D10	Fine_peat-sand_pristine_week1	44	4135	Bacteria	100	Proteobacteria	100	Betaproteobacteria	100	Burkholderiales	100	Comamonadaceae	100	Polaromonas	100
Otu000062	D5	Coarse_peat-sand_2_week12	0	4135	Bacteria	100	Proteobacteria	100	Betaproteobacteria	100	Burkholderiales	100	Comamonadaceae	100	Polaromonas	100
Otu000062	D6	Fine_peat-sand_1_week1	4	4135	Bacteria	100	Proteobacteria	100	Betaproteobacteria	100	Burkholderiales	100	Comamonadaceae	100	Polaromonas	100
Otu000062	D7	Coarse_peat-sand_3_week1	0	4135	Bacteria	100	Proteobacteria	100	Betaproteobacteria	100	Burkholderiales	100	Comamonadaceae	100	Polaromonas	100
Otu000062	D9	Gardening_compost_5_week_1	23	4135	Bacteria	100	Proteobacteria	100	Betaproteobacteria	100	Burkholderiales	100	Comamonadaceae	100	Polaromonas	100
Otu000062	E4	Gardening_compost_1_week12	8	4135	Bacteria	100	Proteobacteria	100	Betaproteobacteria	100	Burkholderiales	100	Comamonadaceae	100	Polaromonas	100
Otu000062	E5	Coarse_peat-sand_3_week12	0	4135	Bacteria	100	Proteobacteria	100	Betaproteobacteria	100	Burkholderiales	100	Comamonadaceae	100	Polaromonas	100
Otu000062	E6	Fine_peat-sand_2_week1	4	4135	Bacteria	100	Proteobacteria	100	Betaproteobacteria	100	Burkholderiales	100	Comamonadaceae	100	Polaromonas	100
Otu000062	E7	Coarse_peat-sand_4_week1	44	4135	Bacteria	100	Proteobacteria	100	Betaproteobacteria	100	Burkholderiales	100	Comamonadaceae	100	Polaromonas	100
Otu000062	E9	Gardening_compost_pristine__week1	26	4135	Bacteria	100	Proteobacteria	100	Betaproteobacteria	100	Burkholderiales	100	Comamonadaceae	100	Polaromonas	100
Otu000062	F4	Gardening_compost_2_week12	9	4135	Bacteria	100	Proteobacteria	100	Betaproteobacteria	100	Burkholderiales	100	Comamonadaceae	100	Polaromonas	100
Otu000062	F5	Coarse_peat-sand_4_week12	0	4135	Bacteria	100	Proteobacteria	100	Betaproteobacteria	100	Burkholderiales	100	Comamonadaceae	100	Polaromonas	100
Otu000062	F6	Fine_peat-sand_3_week1	12	4135	Bacteria	100	Proteobacteria	100	Betaproteobacteria	100	Burkholderiales	100	Comamonadaceae	100	Polaromonas	100
Otu000062	F7	Coarse_peat-sand_pristine_week1	41	4135	Bacteria	100	Proteobacteria	100	Betaproteobacteria	100	Burkholderiales	100	Comamonadaceae	100	Polaromonas	100
Otu000062	F9	Fine_peat-sand_1_week12	13	4135	Bacteria	100	Proteobacteria	100	Betaproteobacteria	100	Burkholderiales	100	Comamonadaceae	100	Polaromonas	100
Otu000062	G4	Gardening_compost_3_week12	6	4135	Bacteria	100	Proteobacteria	100	Betaproteobacteria	100	Burkholderiales	100	Comamonadaceae	100	Polaromonas	100
Otu000062	G5	Coarse_peat-sand_5_week12	0	4135	Bacteria	100	Proteobacteria	100	Betaproteobacteria	100	Burkholderiales	100	Comamonadaceae	100	Polaromonas	100
Otu000062	G6	Fine_peat-sand_4_week1	7	4135	Bacteria	100	Proteobacteria	100	Betaproteobacteria	100	Burkholderiales	100	Comamonadaceae	100	Polaromonas	100
Otu000062	G8	Fine_peat-sand_5_week1	11	4135	Bacteria	100	Proteobacteria	100	Betaproteobacteria	100	Burkholderiales	100	Comamonadaceae	100	Polaromonas	100
Otu000062	G9	Fine_peat-sand_2_week12	7	4135	Bacteria	100	Proteobacteria	100	Betaproteobacteria	100	Burkholderiales	100	Comamonadaceae	100	Polaromonas	100
Otu000062	H4	Gardening_compost_4_week12	18	4135	Bacteria	100	Proteobacteria	100	Betaproteobacteria	100	Burkholderiales	100	Comamonadaceae	100	Polaromonas	100
Otu000062	H5	Coarse_peat-sand_pristine_week12	0	4135	Bacteria	100	Proteobacteria	100	Betaproteobacteria	100	Burkholderiales	100	Comamonadaceae	100	Polaromonas	100
Otu000062	H8	Gardening_compost_1_week1	44	4135	Bacteria	100	Proteobacteria	100	Betaproteobacteria	100	Burkholderiales	100	Comamonadaceae	100	Polaromonas	100
Otu000062	H9	Fine_peat-sand_3_week12	4	4135	Bacteria	100	Proteobacteria	100	Betaproteobacteria	100	Burkholderiales	100	Comamonadaceae	100	Polaromonas	100
Otu000063	A10	Fine_peat-sand_4_week12	0	4081	Bacteria	100	Proteobacteria	100	Betaproteobacteria	100	Betaproteobacteria_unclassified	100	Betaproteobacteria_unclassified	100	unclassified	NA
Otu000063	A5	Gardening_compost_5_week_12	51	4081	Bacteria	100	Proteobacteria	100	Betaproteobacteria	100	Betaproteobacteria_unclassified	100	Betaproteobacteria_unclassified	100	unclassified	NA
Otu000063	A6	Coarse_peat-sand_1_week1	0	4081	Bacteria	100	Proteobacteria	100	Betaproteobacteria	100	Betaproteobacteria_unclassified	100	Betaproteobacteria_unclassified	100	unclassified	NA
Otu000063	A9	Gardening_compost_2_week1	21	4081	Bacteria	100	Proteobacteria	100	Betaproteobacteria	100	Betaproteobacteria_unclassified	100	Betaproteobacteria_unclassified	100	unclassified	NA
Otu000063	B10	Fine_peat-sand_5_week12	0	4081	Bacteria	100	Proteobacteria	100	Betaproteobacteria	100	Betaproteobacteria_unclassified	100	Betaproteobacteria_unclassified	100	unclassified	NA
Otu000063	B5	Gardening_compost_pristine_week12	68	4081	Bacteria	100	Proteobacteria	100	Betaproteobacteria	100	Betaproteobacteria_unclassified	100	Betaproteobacteria_unclassified	100	unclassified	NA
Otu000063	B6	Coarse_peat-sand_2_week1	0	4081	Bacteria	100	Proteobacteria	100	Betaproteobacteria	100	Betaproteobacteria_unclassified	100	Betaproteobacteria_unclassified	100	unclassified	NA
Otu000063	B9	Gardening_compost_3_week1	23	4081	Bacteria	100	Proteobacteria	100	Betaproteobacteria	100	Betaproteobacteria_unclassified	100	Betaproteobacteria_unclassified	100	unclassified	NA
Otu000063	C10	Fine_peat-sand_pristine_week12	0	4081	Bacteria	100	Proteobacteria	100	Betaproteobacteria	100	Betaproteobacteria_unclassified	100	Betaproteobacteria_unclassified	100	unclassified	NA
Otu000063	C5	coarse_peat-sand_1_week12	0	4081	Bacteria	100	Proteobacteria	100	Betaproteobacteria	100	Betaproteobacteria_unclassified	100	Betaproteobacteria_unclassified	100	unclassified	NA
Otu000063	C6	Coarse_peat-sand_5_week1	0	4081	Bacteria	100	Proteobacteria	100	Betaproteobacteria	100	Betaproteobacteria_unclassified	100	Betaproteobacteria_unclassified	100	unclassified	NA
Otu000063	C9	Gardening_compost_4_week1	0	4081	Bacteria	100	Proteobacteria	100	Betaproteobacteria	100	Betaproteobacteria_unclassified	100	Betaproteobacteria_unclassified	100	unclassified	NA
Otu000063	D10	Fine_peat-sand_pristine_week1	0	4081	Bacteria	100	Proteobacteria	100	Betaproteobacteria	100	Betaproteobacteria_unclassified	100	Betaproteobacteria_unclassified	100	unclassified	NA
Otu000063	D5	Coarse_peat-sand_2_week12	0	4081	Bacteria	100	Proteobacteria	100	Betaproteobacteria	100	Betaproteobacteria_unclassified	100	Betaproteobacteria_unclassified	100	unclassified	NA
Otu000063	D6	Fine_peat-sand_1_week1	0	4081	Bacteria	100	Proteobacteria	100	Betaproteobacteria	100	Betaproteobacteria_unclassified	100	Betaproteobacteria_unclassified	100	unclassified	NA
Otu000063	D7	Coarse_peat-sand_3_week1	0	4081	Bacteria	100	Proteobacteria	100	Betaproteobacteria	100	Betaproteobacteria_unclassified	100	Betaproteobacteria_unclassified	100	unclassified	NA
Otu000063	D9	Gardening_compost_5_week_1	0	4081	Bacteria	100	Proteobacteria	100	Betaproteobacteria	100	Betaproteobacteria_unclassified	100	Betaproteobacteria_unclassified	100	unclassified	NA
Otu000063	E4	Gardening_compost_1_week12	42	4081	Bacteria	100	Proteobacteria	100	Betaproteobacteria	100	Betaproteobacteria_unclassified	100	Betaproteobacteria_unclassified	100	unclassified	NA
Otu000063	E5	Coarse_peat-sand_3_week12	0	4081	Bacteria	100	Proteobacteria	100	Betaproteobacteria	100	Betaproteobacteria_unclassified	100	Betaproteobacteria_unclassified	100	unclassified	NA
Otu000063	E6	Fine_peat-sand_2_week1	0	4081	Bacteria	100	Proteobacteria	100	Betaproteobacteria	100	Betaproteobacteria_unclassified	100	Betaproteobacteria_unclassified	100	unclassified	NA
Otu000063	E7	Coarse_peat-sand_4_week1	0	4081	Bacteria	100	Proteobacteria	100	Betaproteobacteria	100	Betaproteobacteria_unclassified	100	Betaproteobacteria_unclassified	100	unclassified	NA
Otu000063	E9	Gardening_compost_pristine__week1	34	4081	Bacteria	100	Proteobacteria	100	Betaproteobacteria	100	Betaproteobacteria_unclassified	100	Betaproteobacteria_unclassified	100	unclassified	NA
Otu000063	F4	Gardening_compost_2_week12	77	4081	Bacteria	100	Proteobacteria	100	Betaproteobacteria	100	Betaproteobacteria_unclassified	100	Betaproteobacteria_unclassified	100	unclassified	NA
Otu000063	F5	Coarse_peat-sand_4_week12	0	4081	Bacteria	100	Proteobacteria	100	Betaproteobacteria	100	Betaproteobacteria_unclassified	100	Betaproteobacteria_unclassified	100	unclassified	NA
Otu000063	F6	Fine_peat-sand_3_week1	0	4081	Bacteria	100	Proteobacteria	100	Betaproteobacteria	100	Betaproteobacteria_unclassified	100	Betaproteobacteria_unclassified	100	unclassified	NA
Otu000063	F7	Coarse_peat-sand_pristine_week1	0	4081	Bacteria	100	Proteobacteria	100	Betaproteobacteria	100	Betaproteobacteria_unclassified	100	Betaproteobacteria_unclassified	100	unclassified	NA
Otu000063	F9	Fine_peat-sand_1_week12	0	4081	Bacteria	100	Proteobacteria	100	Betaproteobacteria	100	Betaproteobacteria_unclassified	100	Betaproteobacteria_unclassified	100	unclassified	NA
Otu000063	G4	Gardening_compost_3_week12	61	4081	Bacteria	100	Proteobacteria	100	Betaproteobacteria	100	Betaproteobacteria_unclassified	100	Betaproteobacteria_unclassified	100	unclassified	NA
Otu000063	G5	Coarse_peat-sand_5_week12	0	4081	Bacteria	100	Proteobacteria	100	Betaproteobacteria	100	Betaproteobacteria_unclassified	100	Betaproteobacteria_unclassified	100	unclassified	NA
Otu000063	G6	Fine_peat-sand_4_week1	0	4081	Bacteria	100	Proteobacteria	100	Betaproteobacteria	100	Betaproteobacteria_unclassified	100	Betaproteobacteria_unclassified	100	unclassified	NA
Otu000063	G8	Fine_peat-sand_5_week1	0	4081	Bacteria	100	Proteobacteria	100	Betaproteobacteria	100	Betaproteobacteria_unclassified	100	Betaproteobacteria_unclassified	100	unclassified	NA
Otu000063	G9	Fine_peat-sand_2_week12	0	4081	Bacteria	100	Proteobacteria	100	Betaproteobacteria	100	Betaproteobacteria_unclassified	100	Betaproteobacteria_unclassified	100	unclassified	NA
Otu000063	H4	Gardening_compost_4_week12	53	4081	Bacteria	100	Proteobacteria	100	Betaproteobacteria	100	Betaproteobacteria_unclassified	100	Betaproteobacteria_unclassified	100	unclassified	NA
Otu000063	H5	Coarse_peat-sand_pristine_week12	0	4081	Bacteria	100	Proteobacteria	100	Betaproteobacteria	100	Betaproteobacteria_unclassified	100	Betaproteobacteria_unclassified	100	unclassified	NA
Otu000063	H8	Gardening_compost_1_week1	41	4081	Bacteria	100	Proteobacteria	100	Betaproteobacteria	100	Betaproteobacteria_unclassified	100	Betaproteobacteria_unclassified	100	unclassified	NA
Otu000063	H9	Fine_peat-sand_3_week12	0	4081	Bacteria	100	Proteobacteria	100	Betaproteobacteria	100	Betaproteobacteria_unclassified	100	Betaproteobacteria_unclassified	100	unclassified	NA
Otu000064	A10	Fine_peat-sand_4_week12	16	4048	Bacteria	100	Proteobacteria	100	Alphaproteobacteria	100	Sphingomonadales	100	Erythrobacteraceae	100	Porphyrobacter	100
Otu000064	A5	Gardening_compost_5_week_12	0	4048	Bacteria	100	Proteobacteria	100	Alphaproteobacteria	100	Sphingomonadales	100	Erythrobacteraceae	100	Porphyrobacter	100
Otu000064	A6	Coarse_peat-sand_1_week1	5	4048	Bacteria	100	Proteobacteria	100	Alphaproteobacteria	100	Sphingomonadales	100	Erythrobacteraceae	100	Porphyrobacter	100
Otu000064	A9	Gardening_compost_2_week1	0	4048	Bacteria	100	Proteobacteria	100	Alphaproteobacteria	100	Sphingomonadales	100	Erythrobacteraceae	100	Porphyrobacter	100
Otu000064	B10	Fine_peat-sand_5_week12	13	4048	Bacteria	100	Proteobacteria	100	Alphaproteobacteria	100	Sphingomonadales	100	Erythrobacteraceae	100	Porphyrobacter	100
Otu000064	B5	Gardening_compost_pristine_week12	0	4048	Bacteria	100	Proteobacteria	100	Alphaproteobacteria	100	Sphingomonadales	100	Erythrobacteraceae	100	Porphyrobacter	100
Otu000064	B6	Coarse_peat-sand_2_week1	24	4048	Bacteria	100	Proteobacteria	100	Alphaproteobacteria	100	Sphingomonadales	100	Erythrobacteraceae	100	Porphyrobacter	100
Otu000064	B9	Gardening_compost_3_week1	0	4048	Bacteria	100	Proteobacteria	100	Alphaproteobacteria	100	Sphingomonadales	100	Erythrobacteraceae	100	Porphyrobacter	100
Otu000064	C10	Fine_peat-sand_pristine_week12	21	4048	Bacteria	100	Proteobacteria	100	Alphaproteobacteria	100	Sphingomonadales	100	Erythrobacteraceae	100	Porphyrobacter	100
Otu000064	C5	coarse_peat-sand_1_week12	7	4048	Bacteria	100	Proteobacteria	100	Alphaproteobacteria	100	Sphingomonadales	100	Erythrobacteraceae	100	Porphyrobacter	100
Otu000064	C6	Coarse_peat-sand_5_week1	18	4048	Bacteria	100	Proteobacteria	100	Alphaproteobacteria	100	Sphingomonadales	100	Erythrobacteraceae	100	Porphyrobacter	100
Otu000064	C9	Gardening_compost_4_week1	0	4048	Bacteria	100	Proteobacteria	100	Alphaproteobacteria	100	Sphingomonadales	100	Erythrobacteraceae	100	Porphyrobacter	100
Otu000064	D10	Fine_peat-sand_pristine_week1	13	4048	Bacteria	100	Proteobacteria	100	Alphaproteobacteria	100	Sphingomonadales	100	Erythrobacteraceae	100	Porphyrobacter	100
Otu000064	D5	Coarse_peat-sand_2_week12	5	4048	Bacteria	100	Proteobacteria	100	Alphaproteobacteria	100	Sphingomonadales	100	Erythrobacteraceae	100	Porphyrobacter	100
Otu000064	D6	Fine_peat-sand_1_week1	17	4048	Bacteria	100	Proteobacteria	100	Alphaproteobacteria	100	Sphingomonadales	100	Erythrobacteraceae	100	Porphyrobacter	100
Otu000064	D7	Coarse_peat-sand_3_week1	18	4048	Bacteria	100	Proteobacteria	100	Alphaproteobacteria	100	Sphingomonadales	100	Erythrobacteraceae	100	Porphyrobacter	100
Otu000064	D9	Gardening_compost_5_week_1	0	4048	Bacteria	100	Proteobacteria	100	Alphaproteobacteria	100	Sphingomonadales	100	Erythrobacteraceae	100	Porphyrobacter	100
Otu000064	E4	Gardening_compost_1_week12	0	4048	Bacteria	100	Proteobacteria	100	Alphaproteobacteria	100	Sphingomonadales	100	Erythrobacteraceae	100	Porphyrobacter	100
Otu000064	E5	Coarse_peat-sand_3_week12	16	4048	Bacteria	100	Proteobacteria	100	Alphaproteobacteria	100	Sphingomonadales	100	Erythrobacteraceae	100	Porphyrobacter	100
[truncated: 414,053+ more rows]
