# Supplementary material for: Half-lives of PAHs and temporal microbiota changes in commonly used urban landscaping materials
Source: PeerJ. 2018 Mar 19;6:e4508. doi: 10.7717/peerj.4508 (PMC5863720; doi:10.7717/peerj.4508)
Supplement: Table S5 — Diversity (the Shannon index), richness (the Chao index) and the relative abundance of dominant bacteria phyla, class and genera, and bacterial community composition distance (Bray-Curtis) between contaminated and non-contaminated materials. [file peerj-06-4508-s005.xlsx]

## Sheet: shannon_abu_distanssit_2018
	Week	Material	Sample_type	nseqs	coverage	chao	chao_lci	chao_hci	shannon	shannon_lci	shannon_hci	shannoneven	actinobacteria_shannon	bacteroidetes_shannon	proteobacteria_shannon	alphaproteobacteria_shannon	betaproteobacteria_shannon	deltaproteobacteria_shannon	gammaproteobacteria_shannon	actinobacteria_abundance	bacteroidetes_abundance	proteobacteria_abundance	alphaproteobacteria_abundance	betaproteobacteria_abundance	deltaproteobacteria_abundance	gammaproteobacteria_abundance	otu_distance	genus_distance	family_distance	order_distance	class_distance	phylum_distance	actinobacteria_distance	bacteroidetes_distance	proteobacteria_distance	alphaproteobacteria_distance	betaproteobacteria_distance	deltaproteobacteria_distance	gammaproteobacteria_distance	Arthrobacter_abundance	Rhodanobacter_abundance	Devosia_abundance	Nitrosospira_abundance	Pseudolabrys_abundance	Pedobacter_abundance	Gaiella_abundance	Aequorivita_abundance	Flavobacterium_abundance	Acinetobacter_abundance
Coarse_peat-sand_1_week1	1	Coarse	contaminated	6374	0.93395	1415.31	1324.35	1532.24	5.21999	5.16597	5.27402	0.755018	4.35136	4.21053	3.97196	4.3685	3.30945	2.84261	1.98198	775	674	3953	858	692	204	2099	0.569972	0.323816	0.333386	0.314402	0.224506	0.193913	0.541342	0.520095	0.561188	0.479321	0.519481	0.647355	0.607971	233	10	71	4	72	20	97	1	88	124
Coarse_peat-sand_1_week12	12	Coarse	contaminated	6374	0.970035	1011.4	984.361	1050.77	5.94142	5.90618	5.97666	0.869926	4.97736	3.83974	4.70907	4.06294	3.52771	2.39558	2.83026	583	1129	2410	1043	348	349	544	0.415751	0.0756197	0.141669	0.131001	0.109194	0.0787575	0.382979	0.339441	0.377787	0.390951	0.576174	0.30265	0.281716	139	5	182	12	32	18	78	0	24	1
Coarse_peat-sand_2_week1	1	Coarse	contaminated	6374	0.96674	1094.11	1067.22	1132.61	6.08538	6.051	6.11976	0.880313	5.22089	4.13482	5.01152	4.36837	3.4016	3.16588	3.34936	599	935	3026	1029	760	200	977	0.382178	0.0817383	0.120333	0.102291	0.0593034	0.0382805	0.329589	0.341526	0.3272	0.40107	0.25447	0.363868	0.290356	177	18	92	6	81	20	96	2	152	4
Coarse_peat-sand_2_week12	12	Coarse	contaminated	6374	0.928459	1610.88	1517.44	1729.82	5.86162	5.81714	5.9061	0.829198	4.84627	3.92691	4.45566	4.18735	3.00733	2.93358	2.07699	1137	844	2780	957	464	421	909	0.735174	0.318324	0.399906	0.366646	0.255256	0.18246	0.676015	0.814421	0.679864	0.59277	0.773509	0.576679	0.748086	331	6	118	10	46	19	102	1	19	63
Coarse_peat-sand_3_week1	1	Coarse	contaminated	6374	0.912143	1828.22	1706.44	1980	5.57014	5.51806	5.62223	0.784524	4.48218	4.2387	4.23805	4.43288	3.25348	2.99304	2.37239	515	829	3623	674	706	281	1887	0.47176	0.230938	0.232978	0.208974	0.16379	0.10684	0.456641	0.418517	0.468593	0.46181	0.337143	0.523207	0.526852	228	22	64	9	39	27	51	1	143	67
Coarse_peat-sand_3_week12	12	Coarse	contaminated	6374	0.919831	1726.06	1628.49	1848.59	6.03303	5.99233	6.07373	0.846326	4.99727	4.04081	4.72387	4.26122	3.31987	2.72941	2.70225	666	920	2927	1013	486	393	934	0.478506	0.171321	0.222623	0.202385	0.167085	0.123941	0.449249	0.387668	0.447441	0.421786	0.55094	0.335085	0.467852	193	4	149	13	39	12	87	0	12	10
Coarse_peat-sand_4_week1	1	Coarse	contaminated	6374	0.900847	2085.11	1960.19	2238.71	6.30187	6.26422	6.33953	0.868554	5.35114	4.48047	5.17711	4.56438	3.66693	2.83172	3.33585	450	1056	2897	1013	684	272	852	0.398651	0.0632256	0.11139	0.0957013	0.0702855	0.044556	0.336841	0.367406	0.332535	0.363057	0.267054	0.445161	0.302095	163	10	100	8	80	24	66	6	135	3
Coarse_peat-sand_4_week12	12	Coarse	contaminated	6374	0.98792	784.012	775.859	799.668	5.7943	5.76018	5.82842	0.872309	4.88463	3.30475	4.66815	3.97475	3.24523	2.38998	3.03891	378	1157	2562	907	483	398	620	0.342799	0.0447129	0.101349	0.086288	0.0773455	0.0505177	0.302096	0.294006	0.295714	0.315128	0.321429	0.27154	0.289199	85	1	155	13	46	2	46	0	3	0
Coarse_peat-sand_5_week1	1	Coarse	contaminated	6374	0.983213	893.821	881.158	915.314	6.01377	5.98148	6.04605	0.889556	5.16907	4.06462	4.99186	4.12566	3.53021	2.81182	3.49953	421	1116	2982	979	859	189	898	0.442893	0.0748353	0.145591	0.12551	0.0839347	0.0503608	0.383969	0.444236	0.373104	0.407075	0.326465	0.413613	0.360215	123	16	78	13	76	25	104	4	165	0
Coarse_peat-sand_5_week12	12	Coarse	contaminated	6374	0.999843	555	555	0	5.5805	5.54813	5.61287	0.883134	4.77748	3.25491	4.44098	3.82467	3.27068	1.98097	2.61638	756	1058	2615	1100	353	380	626	0.404142	0.0946031	0.172419	0.159868	0.144179	0.0991528	0.368889	0.317024	0.345398	0.373518	0.373576	0.347594	0.317158	129	2	228	9	33	0	77	0	6	0
Coarse_peat-sand_pristine_week1	1	Coarse	non_contaminated	6374	0.911986	1906.32	1799.13	2039.6	6.30407	6.26722	6.34091	0.873805	5.37667	4.55223	5.17973	4.47344	3.54238	3.29852	3.53588	544	1018	2952	1028	694	193	962	0.67085	0.221682	0.302479	0.282083	0.225918	0.126922	0.614942	0.698421	0.630387	0.585041	0.453651	0.796791	0.727517	167	10	91	15	68	49	66	4	138	1
Coarse_peat-sand_pristine_week12	12	Coarse	non_contaminated	6374	0.958582	1157.48	1117.85	1211.8	5.99752	5.96164	6.03339	0.866857	5.06035	3.5574	4.8366	4.19185	3.29065	2.63743	3.10696	405	945	2524	924	525	368	528	0.67085	0.221682	0.302479	0.282083	0.225918	0.126922	0.614942	0.698421	0.630387	0.585041	0.453651	0.796791	0.727517	88	5	131	5	40	5	69	0	12	0
Fine_peat-sand_1_week1	1	Fine	contaminated	6374	0.947443	1220.52	1141.7	1324.94	5.37119	5.32392	5.41846	0.789732	4.76067	2.91185	4.5805	4.32791	1.92081	2.54446	3.11198	900	1446	2830	1406	724	73	560	0.566991	0.202228	0.269689	0.220113	0.147474	0.0582052	0.531159	0.520861	0.568381	0.444659	0.74415	0.746835	0.614059	414	198	111	25	95	73	50	3	12	1
Fine_peat-sand_1_week12	12	Fine	contaminated	6374	0.907593	2018.54	1877.12	2194.26	6.07884	6.03854	6.11914	0.848349	5.36848	3.40892	5.18341	4.73028	3.11402	2.51145	3.43162	757	1159	2845	1424	438	91	817	0.428773	0.143552	0.181989	0.161594	0.144023	0.126451	0.425492	0.294118	0.410587	0.355334	0.290244	0.484848	0.562932	228	113	94	120	72	81	67	1	22	69
Fine_peat-sand_2_week1	1	Fine	contaminated	6374	0.936774	1426.02	1323.13	1559.4	5.34827	5.29729	5.39925	0.776974	4.66284	2.77904	4.79396	4.29188	2.56406	2.6949	3.2236	1627	1219	2367	1243	481	48	500	0.588641	0.211484	0.311421	0.266238	0.196894	0.18497	0.563261	0.559927	0.564986	0.436214	0.692012	0.764151	0.663551	897	164	91	49	86	74	82	1	18	2
Fine_peat-sand_2_week12	12	Fine	contaminated	6374	0.893787	2402.12	2206.19	2643.52	6.08298	6.04072	6.12523	0.842901	5.29013	3.4138	5.15195	4.75944	2.95582	2.58953	3.47557	998	991	2703	1242	453	99	846	0.385315	0.112959	0.165202	0.143395	0.124255	0.119548	0.346364	0.317183	0.36038	0.332508	0.31018	0.368932	0.427797	355	173	67	155	92	87	61	1	23	8
Fine_peat-sand_3_week1	1	Fine	contaminated	6374	0.989332	639.52	630.53	656.99	5.16745	5.12253	5.21237	0.803481	4.58809	2.65591	4.63795	4.05989	2.81878	2.21387	3.02608	1605	1036	2732	1476	530	40	577	0.589112	0.204895	0.30091	0.278789	0.220113	0.166301	0.565028	0.5363	0.554093	0.441983	0.694853	0.852941	0.591281	842	218	119	60	118	71	114	0	4	2
Fine_peat-sand_3_week12	12	Fine	contaminated	6374	0.908535	2005.2	1854.36	2193.15	5.85621	5.81083	5.90158	0.822077	5.22643	3.0641	5.12557	4.60409	2.90715	3.04623	3.50654	1224	1252	2509	1151	469	126	700	0.330091	0.0861312	0.113743	0.0873863	0.0629118	0.0492626	0.32027	0.201606	0.362832	0.346764	0.367803	0.450644	0.355907	452	158	85	128	73	119	58	3	19	24
Fine_peat-sand_4_week1	1	Fine	contaminated	6374	0.935519	1407.17	1324.13	1514.14	5.53842	5.49038	5.58646	0.797685	5.0375	2.70352	4.94151	4.42511	2.81146	2.68718	3.30637	1349	1292	2618	1441	467	72	596	0.573894	0.199247	0.29134	0.240351	0.184186	0.134923	0.52889	0.58978	0.537959	0.445205	0.582439	0.737288	0.636853	542	205	120	59	104	86	72	4	16	0
Fine_peat-sand_4_week12	12	Fine	contaminated	6374	0.883903	2541.56	2336.26	2792.23	6.04256	5.99865	6.08646	0.833546	5.30983	3.42029	5.22525	4.78895	3.05533	2.63179	3.52624	1076	1163	2640	1253	467	99	759	0.367587	0.0989959	0.121745	0.101192	0.0880138	0.0806401	0.349788	0.247813	0.361122	0.299384	0.297998	0.553398	0.472622	402	162	104	150	78	103	56	6	30	18
Fine_peat-sand_5_week1	1	Fine	contaminated	6374	0.940383	1378.85	1281.98	1505.33	5.47403	5.42676	5.52131	0.796556	4.9	2.77331	4.89246	4.37707	2.73395	2.60279	3.18685	1390	1272	2567	1480	446	69	515	0.560559	0.193128	0.282397	0.2369	0.190618	0.140257	0.526642	0.528234	0.532539	0.435321	0.595618	0.751073	0.637269	639	170	118	84	101	92	65	5	15	0
Fine_peat-sand_5_week12	12	Fine	contaminated	6374	0.880138	2713.28	2490.21	2985.27	6.24198	6.20137	6.28258	0.855645	5.42927	3.75619	5.32611	4.81711	3.21564	2.94679	3.7661	988	989	2723	1200	480	114	856	0.452306	0.121274	0.188735	0.165202	0.13257	0.116567	0.432214	0.380332	0.462251	0.378673	0.341067	0.565611	0.645791	366	90	109	126	62	84	87	1	14	4
Fine_peat-sand_pristine_week1	1	Fine	non_contaminated	6374	0.922968	1644.72	1538.41	1779.05	5.82006	5.77818	5.86194	0.827372	5.06291	3.77354	4.9264	4.40948	3.13436	2.13191	3.24528	587	1526	2888	1187	558	164	891	0.43599	0.151083	0.210072	0.193285	0.157358	0.154534	0.433036	0.31259	0.402826	0.353314	0.402128	0.498155	0.463158	264	280	86	147	65	283	33	4	141	3
Fine_peat-sand_pristine_week12	12	Fine	non_contaminated	6374	0.889394	2570.04	2334.4	2860.57	5.83744	5.79024	5.88463	0.812148	5.17363	3.27636	5.18768	4.68412	3.26949	2.41568	3.43803	1470	1238	2350	1182	382	107	629	0.43599	0.151083	0.210072	0.193285	0.157358	0.154534	0.433036	0.31259	0.402826	0.353314	0.402128	0.498155	0.463158	569	205	114	107	81	175	71	4	40	7
Gardening_compost_1_week1	1	Garden	contaminated	6374	0.999686	501.045	501.001	502.613	5.44021	5.40674	5.47368	0.87511	4.89122	3.98912	4.82089	3.72367	3.3063	2.9166	3.44392	293	2488	2461	745	557	275	803	0.35331	0.0784437	0.124725	0.120019	0.0993097	0.0801694	0.359943	0.296181	0.370059	0.407979	0.389163	0.33913	0.330385	153	81	174	0	3	268	0	354	204	116
Gardening_compost_1_week12	12	Garden	contaminated	6374	0.908848	1981.45	1861.31	2130.49	6.22233	6.18258	6.26208	0.862212	5.26309	4.10517	5.10303	4.41043	3.76909	3.60433	2.87182	310	1578	2288	752	393	306	725	0.33919	0.0798557	0.106213	0.0966426	0.0759335	0.0381236	0.378629	0.20566	0.391519	0.347741	0.410226	0.329323	0.468103	87	13	159	1	5	68	2	100	65	281
Gardening_compost_2_week1	1	Garden	contaminated	6374	0.89065	2391.46	2205.87	2619	6.15433	6.11416	6.19451	0.850815	5.52048	4.40256	5.41327	4.50628	3.81205	3.85038	3.7917	411	1901	2457	779	536	280	788	0.323502	0.0593034	0.0880138	0.0705993	0.0462818	0.0337308	0.360112	0.213173	0.369543	0.380353	0.414487	0.406897	0.311224	187	68	172	2	6	168	3	212	231	126
Gardening_compost_2_week12	12	Garden	contaminated	6374	0.938657	1456.44	1391.97	1539.89	6.12748	6.09006	6.1649	0.867016	5.26156	3.9731	5.13771	4.24402	3.46045	3.50807	3.25587	369	1532	2213	731	401	396	579	0.309539	0.0443991	0.0753059	0.068246	0.0541261	0.0279259	0.326729	0.207403	0.328617	0.373174	0.283863	0.329801	0.27804	123	14	153	0	10	55	2	82	50	89
Gardening_compost_3_week1	1	Garden	contaminated	6374	0.887198	2503.73	2303.46	2748.9	6.15669	6.11597	6.1974	0.849041	5.49666	4.46545	5.36417	4.47515	3.89033	3.54214	3.72521	401	2008	2484	844	508	232	809	0.335111	0.0578914	0.0855036	0.0715406	0.0569501	0.0197678	0.359217	0.227634	0.373828	0.402299	0.397516	0.37594	0.327879	167	101	161	1	8	190	2	192	299	143
Gardening_compost_3_week12	12	Garden	contaminated	6374	0.890963	2341.63	2183.52	2534.82	6.35572	6.31792	6.39351	0.871398	5.53996	4.14165	5.38921	4.3576	3.78029	3.63717	3.6399	302	1501	2155	802	395	337	503	0.334327	0.0345152	0.0698149	0.0608723	0.0534986	0.0395356	0.33076	0.232356	0.334875	0.335447	0.333333	0.33908	0.297462	96	25	178	1	13	44	4	94	65	31
Gardening_compost_4_week1	1	Garden	contaminated	6374	1	509	509	509.086	5.50515	5.47261	5.53769	0.883305	4.92308	4.08155	4.82767	3.73273	3.18175	2.72364	3.63333	244	2622	2359	776	522	236	756	0.377	0.0914653	0.159241	0.145121	0.112331	0.097427	0.429728	0.291505	0.444886	0.423344	0.477551	0.343284	0.47526	97	87	155	0	0	263	0	342	241	72
Gardening_compost_4_week12	12	Garden	contaminated	6374	0.903044	2103.45	1966.72	2272.26	6.28317	6.24517	6.32117	0.868713	5.4212	4.07502	5.29739	4.254	3.59497	3.5987	3.58341	329	1442	2195	822	400	339	507	0.324129	0.0363979	0.0831503	0.0727957	0.0651083	0.0465955	0.332131	0.24113	0.340513	0.352536	0.372642	0.326648	0.294237	90	17	188	0	9	46	0	102	49	17
Gardening_compost_5_week_1	1	Garden	contaminated	6374	0.927361	1623.47	1521.32	1753.41	6.02952	5.99196	6.06709	0.855976	5.47083	4.34419	5.36341	4.42242	3.62265	3.34179	3.99309	346	2147	2551	830	504	304	821	0.308284	0.0764041	0.0982115	0.0826796	0.0574208	0.04738	0.346946	0.209705	0.355319	0.33374	0.401247	0.390728	0.335415	125	62	204	2	5	230	1	162	249	84
Gardening_compost_5_week_12	12	Garden	contaminated	6374	0.906809	2004.14	1885.23	2151.27	6.25337	6.21385	6.29289	0.864592	5.52497	4.19804	5.40505	4.44669	3.60392	3.76268	3.65947	236	1425	2095	750	401	353	489	0.358801	0.0443991	0.097427	0.0881707	0.0705993	0.0660496	0.342369	0.258011	0.343809	0.388852	0.288575	0.353933	0.285273	57	16	142	2	10	50	2	77	64	16
Gardening_compost_pristine__week1	1	Garden	non_contaminated	6374	0.899278	2201.54	2037.56	2403.91	6.12524	6.08556	6.16493	0.850943	5.44423	4.33132	5.338	4.54338	3.76871	3.35885	3.71332	411	2016	2422	809	458	300	780	0.532476	0.213837	0.258707	0.243175	0.178224	0.127863	0.552284	0.465451	0.573949	0.462121	0.584989	0.611533	0.681458	166	61	184	2	10	202	1	204	229	130
Gardening_compost_pristine_week12	12	Garden	non_contaminated	6374	0.916536	1867.91	1756.38	2007.55	6.24232	6.20455	6.2801	0.869304	5.36041	4.08042	5.23652	4.27631	3.42577	3.60667	3.47167	296	1602	2169	775	448	359	482	0.532476	0.213837	0.258707	0.243175	0.178224	0.127863	0.552284	0.465451	0.573949	0.462121	0.584989	0.611533	0.681458	112	22	176	1	3	54	1	86	85	17
Week 1: Mean in contaminated materials	Week	Material	Sample_type		coverage	chao	chao_lci	chao_hci	shannon	shannon_lci	shannon_hci	shannoneven	actinobacteria_shannon	bacteroidetes_shannon	proteobacteria_shannon	alphaproteobacteria_shannon	betaproteobacteria_shannon	deltaproteobacteria_shannon	gammaproteobacteria_shannon	actinobacteria_abundance	bacteroidetes_abundance	proteobacteria_abundance	alphaproteobacteria_abundance	betaproteobacteria_abundance	deltaproteobacteria_abundance	gammaproteobacteria_abundance	otu_distance	genus_distance	family_distance	order_distance	class_distance	phylum_distance	actinobacteria_distance	bacteroidetes_distance	proteobacteria_distance	alphaproteobacteria_distance	betaproteobacteria_distance	deltaproteobacteria_distance	gammaproteobacteria_distance	Arthrobacter_abundance	Rhodanobacter_abundance	Devosia_abundance	Nitrosospira_abundance	Pseudolabrys_abundance	Pedobacter_abundance	Gaiella_abundance	Aequorivita_abundance	Flavobacterium_abundance	Acinetobacter_abundance
Coarse peat-sand	1	Coarse peat-sand	contaminated		0.939379	1463.31	1387.87	1559.78	5.83823	5.79614	5.88032	0.835593	4.91493	4.22583	4.6781	4.37196	3.43233	2.92901	2.90782	552	922	3296.2	910.6	740.2	229.2	1342.6	0.453091	0.154911	0.188735	0.169376	0.120364	0.0867901	0.409676	0.418356	0.412524	0.422467	0.340922	0.478641	0.417498	184.8	15.2	81	8	69.6	23.2	82.8	2.8	136.6	39.6
Fine peat-sand	1	Fine peat-sand	contaminated		0.94989	1214.42	1140.29	1312.16	5.37987	5.33218	5.42757	0.792886	4.78982	2.76473	4.76928	4.29637	2.56981	2.54864	3.17098	1374.2	1253	2622.8	1409.2	529.6	60.4	549.6	0.575839	0.202196	0.291152	0.248478	0.187857	0.136931	0.542996	0.547021	0.551591	0.440676	0.661814	0.770458	0.628603	666.8	191	111.8	55.4	100.8	79.2	76.6	2.6	13	1
Gardening compost	1	Gardening compost	contaminated		0.940979	1505.74	1408.13	1626.6	5.85718	5.82029	5.89407	0.862849	5.26045	4.25657	5.15788	4.17205	3.56261	3.27491	3.71745	339	2233.2	2462.4	794.8	525.4	265.4	795.4	0.339441	0.0727016	0.111139	0.0979918	0.0744587	0.055695	0.371189	0.24764	0.382727	0.389543	0.415993	0.371196	0.356033	145.8	79.8	173.2	1	4.4	223.8	1.2	252.4	244.8	108.2
Week 1: Standard deviation in contaminated materials
Coarse peat-sand	1	Coarse peat-sand	contaminated		0.031388	443.336	398.158	497.211	0.390116	0.398208	0.38207	0.0549521	0.413125	0.141079	0.47977	0.142425	0.150099	0.134812	0.611909	127.179	158.691	416.959	132.612	65.0489	39.0354	536.756	0.0664923	0.104385	0.0841472	0.08301	0.0637098	0.0588919	0.079902	0.0624809	0.0899744	0.0424371	0.0949071	0.0989677	0.127281	41.3396	4.66476	13.2665	3.03315	15.6282	2.78568	20.5854	1.93907	26.2648	49.0901
Fine peat-sand	1	Fine peat-sand	contaminated		0.0201524	296.482	263.498	337.24	0.12665	0.125865	0.127461	0.00907626	0.161959	0.0866178	0.140238	0.12651	0.337212	0.17641	0.0957391	261.888	132.194	157.116	87.3141	101.056	13.6909	36.5218	0.0114511	0.00607411	0.0144457	0.0211605	0.0235541	0.0433202	0.0173359	0.0250883	0.0142575	0.00416355	0.0623939	0.0421362	0.0243681	181.076	20.7075	10.8701	19.0641	10.5717	8.2801	21.4065	1.85472	4.89898	0.894427
Gardening compost	1	Gardening compost	contaminated		0.0500816	871.464	785.13	977.002	0.31796	0.314692	0.321229	0.0137949	0.289072	0.186965	0.272992	0.363404	0.277118	0.409718	0.180803	63.5893	277.341	61.7077	36.7227	19.4072	27.478	22.3839	0.0238606	0.0126302	0.0277756	0.0296338	0.02624	0.0289237	0.0296885	0.03823	0.0317126	0.0311241	0.0318446	0.026404	0.060164	31.6632	13.8477	16.9163	0.894427	2.72764	39.4583	1.16619	79.7536	31.0638	26.4
Week 12: Mean in contaminated materials
Coarse peat-sand	12	Coarse peat-sand	contaminated		0.961218	1137.47	1092.23	1085.77	5.84217	5.80479	5.87956	0.860179	4.8966	3.67342	4.59954	4.06218	3.27417	2.48591	2.65296	704	1021.6	2658.8	1004	426.8	388.2	726.6	0.475275	0.140916	0.207593	0.189238	0.150612	0.106966	0.435845	0.430512	0.429241	0.418831	0.519125	0.36671	0.420802	175.4	3.6	166.4	11.4	39.2	10.2	78	0.2	12.8	14.8
Fine peat-sand	12	Fine peat-sand	contaminated		0.894791	2336.14	2152.83	2561.68	6.06051	6.01802	6.103	0.840504	5.32483	3.41266	5.20246	4.73997	3.04959	2.74516	3.54121	1008.6	1110.8	2684	1254	461.4	105.8	795.6	0.392815	0.112582	0.154283	0.131754	0.110355	0.0984939	0.374825	0.28821	0.391434	0.342533	0.321458	0.484687	0.49301	360.6	139.2	91.8	135.8	75.4	94.8	65.8	2.4	21.6	24.6
Gardening compost	12	Gardening compost	contaminated		0.909664	1977.42	1857.75	2125.75	6.24841	6.20992	6.28691	0.866786	5.40216	4.0986	5.26648	4.34255	3.64174	3.62219	3.4021	309.2	1495.6	2189.2	771.4	398	346.2	560.6	0.333197	0.0479134	0.0863822	0.0773455	0.0638532	0.0436461	0.342123	0.228912	0.347867	0.35955	0.337728	0.335757	0.324623	90.6	17	164	0.8	9.4	52.6	2	91	58.6	86.8
Week 12: Standard deviation in contaminated materials
Coarse peat-sand	12	Coarse peat-sand	contaminated		0.0318392	458.401	416.826	672.113	0.153244	0.150644	0.155931	0.0196	0.0818808	0.328013	0.124901	0.154494	0.166389	0.326198	0.321219	250.022	120.878	178.78	66.9866	62.7739	23.6592	161.933	0.136902	0.0980426	0.104001	0.0964357	0.0605748	0.0447899	0.128863	0.194437	0.134648	0.0936464	0.160777	0.108272	0.177051	85.0543	1.85472	36.914	1.62481	6.04649	7.90949	18.3412	0.4	7.83326	24.3918
Fine peat-sand	12	Fine peat-sand	contaminated		0.0117222	282.551	251.165	319.402	0.123152	0.124783	0.121531	0.0117005	0.0691724	0.2189	0.0701947	0.0738739	0.110306	0.211186	0.116894	151.512	104.089	109.876	92.2713	14.5134	12.5443	58.5238	0.0434953	0.0195911	0.0309065	0.0317718	0.0302331	0.0293053	0.0453293	0.0608159	0.0402073	0.0262687	0.0289284	0.0718722	0.101683	74.4462	32.0087	14.905	13.9771	9.78979	14.2885	11.2321	1.95959	5.23832	23.3032
Gardening compost	12	Gardening compost	contaminated		0.0157668	290.064	259.123	326.407	0.0749014	0.0748803	0.0749345	0.00318659	0.12128	0.0749542	0.125313	0.0815207	0.119918	0.0822891	0.302735	43.31	56.5707	63.8824	34.5346	3.34664	29.2534	87.9582	0.0163384	0.016475	0.0135856	0.0131486	0.00888653	0.0126896	0.0189669	0.0200559	0.0224294	0.0190465	0.0486038	0.0100124	0.0720638	21.077	4.24264	16.7451	0.748331	2.57682	8.56971	1.26491	9.87927	7.4458	100.714
[truncated: 19 more columns]
