# Supplementary material for: Half-lives of PAHs and temporal microbiota changes in commonly used urban landscaping materials
Source: PeerJ. 2018 Mar 19;6:e4508. doi: 10.7717/peerj.4508 (PMC5863720; doi:10.7717/peerj.4508)
Supplement: Table S9 — PERMANOVA was used to compare temporal differences in the bacterial community composition between weeks 1 and 12. Differences in the richness (the Chao index), diversity (the Shannon index) and relative abundances between weeks 1 and 12 were determined using the paired t-test. [file peerj-06-4508-s009.xlsx]

## Sheet: PERMANOVA
Temporal	changes
OTU	level
	Df	SumsOfSqs	MeanSqs	F.Model	R2	Pr(>F)			Signif.	codes:	***	0.001
Material	2	1889522	2.85365	37.006	0.62393	0.001	***				**	0.01
Week	1	0.5683	0.56833	7.370	0.06213	0.001	***				*	0.05
Material:Week	2	1.0210	0.51048	6.620	0.11161	0.001	***				.	0.1
Residuals	24	2413159	0.07711		0.20232							1
Total	29	9.1473			1.00000
---
Genus	level
	Df	SumsOfSqs	MeanSqs	F.Model	R2	Pr(>F)
Material	2	0.48372	0.241861	25.7076	0.50920	0.001	***
Week	1	0.13110	0.131095	13.9342	0.13800	0.001	***
Material:Week	2	0.10934	0.054671	2268643	0.11510	0.001	***
Residuals	24	0.22580	0.009408		0.23769
Total	29	0.94996			1.00000
---
Family	level
	Df	SumsOfSqs	MeanSqs	F.Model	R2	Pr(>F)
Material	2	1.54187	0.77094	53.566	0.66044	0.001	***
Week	1	0.26059	0.26059	18.106	0.11162	0.001	***
Material:Week	2	0.18673	0.09337	6.487	0.07998	0.001	***
Residuals	24	0.34541	0.01439		0.14795
Total	29	2.33461			1.00000
---
Order	level
	Df	SumsOfSqs	MeanSqs	F.Model	R2	Pr(>F)
Material	2	1.27185	0.63593	53.408	0.65468	0.001	***
Week	1	0.23996	0.23996	20.153	0.12352	0.001	***
Material:Week	2	0.14512	0.07256	6.094	0.07470	0.001	***
Residuals	24	0.28577	0.01191		0.14710
Total	29	1.94270			1.00000
---
Class	level
	Df	SumsOfSqs	MeanSqs	F.Model	R2	Pr(>F)
Material	2	0.92442	0.46221	66.447	0.69733	0.001	***
Week	1	0.12854	0.12854	18.479	0.09696	0.001	***
Material:Week	2	0.10575	0.05287	7.601	0.07977	0.001	***
Residuals	24	0.16695	0.00696		0.12594
Total	29	1.32565			1.00000
---
Phylum	level
	Df	SumsOfSqs	MeanSqs	F.Model	R2	Pr(>F)
Material	2	0.36638	0.183189	43.945	0.63080	0.001	***
Week	1	0.06194	0.061942	14.859	0.10665	0.001	***
Material:Week	2	0.05244	0.026222	6.290	0.09030	0.001	***
Residuals	24	0.10005	0.004169		0.17225
Total	29	0.58081			1.00000
---
Actinobacteria	temporal	changes
	Df	SumsOfSqs	MeanSqs	F.Model	R2	Pr(>F)
Material	2	83002	2.10633	31.3769	0.63573	0.001	***
Week	1	0.2717	0.27169	4.0472	0.04100	0.009	**
Material:Week	2	0.5311	0.26553	2795992	0.08014	0.001	***
Residuals	24	1538038	0.06713		0.24313
Total	29	1594437			1.00000
---
Bacteroidetes	temporal	changes
	Df	SumsOfSqs	MeanSqs	F.Model	R2	Pr(>F)
Material	2	2249317	777663	59.002	0.68941	0.001	***
Week	1	0.5713	0.5713	9.905	0.05787	0.001	***
Material:Week	2	1.1106	0.5553	9.628	0.11250	0.001	***
Residuals	24	709303	0.0577		0.14021
Total	29	2490468			1.00000
---
Proteobacteria	temporal	changes
	Df	SumsOfSqs	MeanSqs	F.Model	R2	Pr(>F)
Material	2	256887	2.63014	35.580	0.60654	0.001	***
Week	1	0.6355	0.63553	8.597	0.07328	0.001	***
Material:Week	2	1.0027	0.50135	6.782	0.11562	0.001	***
Residuals	24	2133384	0.07392		0.20457
Total	29	1762874			1.00000
---
Alphaproteobacteria	temporal	changes
	Df	SumsOfSqs	MeanSqs	F.Model	R2	Pr(>F)
Material	2	1341993	2.27870	35.724	0.63849	0.001	***
Week	1	0.3987	0.39872	6.251	0.05586	0.001	***
Material:Week	2	0.6507	0.32537	5.101	0.09117	0.001	***
Residuals	24	1245114	0.06379		0.21448
Total	29	7.1377			1.00000
---
Betaproteobacteria	temporal	changes
	Df	SumsOfSqs	MeanSqs	F.Model	R2	Pr(>F)
Material	2	2258417	2.90416	37.698	0.60539	0.001	***
Week	1	0.6597	0.65972	8.564	0.06876	0.001	***
Material:Week	2	319224	0.63871	8.291	0.13314	0.001	***
Residuals	24	2406586	0.07704		0.19271
Total	29	1477286			1.00000
---
Deltaproteobacteria	temporal	changes
	Df	SumsOfSqs	MeanSqs	F.Model	R2	Pr(>F)
Material	2	6.1628	3.08140	34.334	0.58935	0.001	***
Week	1	0.8195	0.81953	9.132	0.07837	0.001	***
Material:Week	2	477009	0.66031	7.357	0.12629	0.001	***
Residuals	24	2.1539	0.08975		0.20598
Total	29	975108			1.00000
---
Gammaproteobacteria	temporal	changes
	Df	SumsOfSqs	MeanSqs	F.Model	R2	Pr(>F)
Material	2	1451961	2.79376	31.784	0.57265	0.001	***
Week	1	0.8447	0.84471	9.610	0.08657	0.001	***
Material:Week	2	93139	0.60773	6.914	0.12457	0.001	***
Residuals	24	2.1096	0.08790		0.21620
Total	29	2071901			1.00000
---

## Sheet: T-tests
Paired t-test	Coarse peat-sand						Fine peat-sand						Gardening compost						df
	t	p-value	Mean at week 1	Standard deviation, week 1	Mean at week 12	Standard deviation, week 12	t	p-value	Mean at week 1	Standard deviation, week 1	Mean at week 12	Standard deviation, week 12	t	p-value	Mean at week 1	Standard deviation, week 1	Mean at week 12	Standard deviation, week 12
otu_shannon_diversity by Week	-0.015899	0.9881	5.8382308	0.390115635379255	5.8421736	0.153243922517795	-14.766	0.0001224	5.3798732	0.126650482262643	6.060511	0.123152279043467	-2.3762	0.0763	5.8571814	0.317959780199069	6.2484116	0.0749013799942296	4
otu_chao_richness by Week	1.1119	0.3285	1463.3136688	443.335755893936	1137.4722486	458.40090594868	-10.44	0.0004757	1214.4155914	296.482379498431	2336.1419968	282.550614044936	-0.97645	0.3841	1505.7407376	871.463773508194	1977.4217218	290.063634379353	4
actinobacteria_shannon by Week	0.075871	0.9432	4.91492651765731	0.413124518081204	4.89660068825139	0.081880778148047	-7.8235	0.001441	4.78982042037437	0.161959403845913	5.32482901181825	0.069172372164603	-1.0593	0.3492	5.2604542607735	0.28907203429839	5.40215610342972	0.121280251781805	4
bacteroidetes_shannon by Week	2.88730	0.04468	4.22582639024381	0.141078750947405	3.67342483185982	0.328012769123892	-6.5229	0.002853	2.76472666565326	0.0866178049392658	3.41266099257736	0.218899774603748	1.58230	0.1888	4.25657331397672	0.186965246790829	4.09859866425872	0.0749541659480866	4
proteobacteria_shannon by Week	0.27602	0.7962	4.67810053018465	0.47977021907969	4.59954437454835	0.124901391615332	-7.9247	0.001372	4.76927713711614	0.140238121965618	5.20245686777496	0.0701947025253597	-0.8591	0.4387	5.15788172020881	0.27299244034878	5.26647687111921	0.125313454389967	4
alphaproteobacteria_shannon by Week	4.1018	0.01483	4.37195893423539	0.142425342111427	4.06218440318596	0.154493662696159	-14.481	0.0001322	4.29637106228271	0.12650987351329	4.73997243220732	0.0738738776877414	-0.92383	0.4079	4.17205101524004	0.363404197222463	4.34254743114599	0.0815206539048823	4
betaproteobacteria_shannon by Week	1.23590	0.2841	3.43233403196786	0.150099284493573	3.27416503855939	0.166388709902502	-2.5189	0.06543	2.56980951337002	0.337212138267313	3.0495907091771	0.110305685164029	-0.50569	0.6397	3.56261477179018	0.277118080421622	3.64174347986791	0.119917897198351	4
deltaproteobacteria_shannon by Week	4.1591	0.01416	2.92901431926063	0.134812424737337	2.48590556828284	0.326197713643628	-1.1043	0.3314	2.54863838995322	0.176410250589495	2.7451564923122	0.21118591240847	-1.6027	0.1843	3.27490995185616	0.40971756806058	3.62218892055041	0.0822890942096685	4
gammaproteobacteria_shannon by Week	0.65908	0.5459	2.90782262165015	0.61190856181174	2.65295900101929	0.321219150592784	-5.3721	0.005799	3.17097624676191	0.0957390820350961	3.54121169497185	0.116893957177885	2.88940	0.04459	3.71744998461787	0.180802639599784	3.40209632726099	0.302734646270174	4
actinobacteria_abundance by Week	-1.1474	0.3152	552	127.178614554492	704	250.021599066961	4.5511	0.01041	1374.2	261.888067693051	1008.6	151.511847721556	0.81501	0.4608	339	63.5893072772459	309.2	43.3100450242204	4
bacteroidetes_abundance by Week	-1.0285	0.3618	922	158.69089450879	1021.6	120.877789523138	1.5131	0.2048	1253	132.193797131333	1110.8	104.089192522567	5.1222	0.006876	2233.2	277.341233861826	1495.6	56.5706637754941	4
proteobacteria_abundance by Week	2.6683	0.05591	3296.2	416.959182654609	2658.8	178.779640899069	-0.66588	0.5419	2622.8	157.11575350677	2684	109.876294076566	5.0153	0.00741	2462.4	61.7076980611009	2189.2	63.8823919401896	4
alphaproteobacteria_abundance by Week	-1.1302	0.3216	910.6	132.611613367759	1004	66.9865658173339	2.203	0.09234	1409.2	87.3141454748313	1254	92.2713389953782	1.052	0.3521	794.8	36.7227449954385	771.4	34.534620310639	4
betaproteobacteria_abundance by Week	5.7367	0.004574	740.2	65.0489046794794	426.8	62.7738799183227	1.2037	0.2951	529.6	101.055628245041	461.4	14.5134420452214	12.067	0.0002704	525.4	19.4072151531331	398	3.3466401061363	4
deltaproteobacteria_abundance by Week	-7.776	0.001475	229.2	39.0353685777399	388.2	23.6592476634402	-3.8583	0.01817	60.4	13.6908728720999	105.8	12.5443214244534	-4.7411	0.00903	265.4	27.477991192953	346.2	29.2533758735637	4
gammaproteobacteria_abundance by Week	2.2047	0.09217	1342.6	536.755661358127	726.6	161.932825579004	-5.4224	0.005608	549.6	36.5217743271052	795.6	58.5238412956634	5.2522	0.006288	795.4	22.3839228018683	560.6	87.958171877319	4
Acinetobacter_abundance by week	0.80904	0.4639	39.6	49.0901212057986	14.8	24.3918019014586	-2.0315	0.112	1	0.894427190999916	24.6	23.3032186618072	0.44383	0.6801	108.2	26.4	86.8	100.714249240115	4
Aequorivita_abundance by week	2.5253	0.06499	2.8	1.93907194296653	0.2	0.4	0.15617	0.8835	2.6	1.85472369909914	2.4	1.95959179422654	4.5117	0.01073	252.4	79.7536206074683	91	9.87927122818278	4
Arenimonas_abundance by week	3.6669	0.02145	121.2	19.1248529406111	65.8	24.8467301671669	-3.2796	0.03051	0.6	0.8	4.8	1.93907194296653	6.4105	0.003042	24	2.75680975041804	17.4	3.9293765408777	4
Arthrobacter_abundance by week	0.21164	0.8427	184.8	41.3395694220441	175.4	85.0543355743845	4.21	0.01359	666.8	181.076116591891	360.6	74.4462222009955	4.56,	0.01034	145.8	31.6632278834613	90.6	21.0770016843004	4
Devosia_abundance by week	-3.9643	0.01662	81	13.2664991614216	166.4	36.9139540011633	4.7272	0.009123	111.8	10.870142593361	91.8	14.9050327071094	0.56068	0.6049	173.2	16.9162643630324	164	16.7451485511476	4
Flavobacterium_abundance by week	7.8151	0.001447	136.6	26.2648053486029	12.8	7.83326241102646	-2.8892	0.0446	13	4.89897948556636	21.6	5.23832034148352	12.311	0.0002501	244.8	31.0638053045663	58.6	7.44580418759451	4
Gaiella_abundance by week	0.4126	0.7011	82.8	20.5854317418897	78	18.3412104289766	0.76151	0.4888	76.6	21.4065410564154	65.8	11.2320968656792	-1.372	0.242	1.2	1.16619037896906	2	1.26491106406735	4
Gemmatimonas_abundance by week	-0.59755	0.5823	71.2	27.8883488216854	84.2	31.6063284802269	1.5422	0.1979	42.8	11.8220133649053	37.4	5.60713830755047	-4.3212	0.01244	32.8	6.4	55.6	4.67332857821917	4
Methylophilus_abundance by week	1.1674	0.3079	116.8	36.3229954711888	89.6	22.2674650555468	-1.3242	0.256	0.8	0.748331477354788	2.4	2.49799919935936	3.8333	0.01857	68.2	8.90842298052804	45.2	6.11228271597445	4
Nitrosospira_abundance by week	-1.7086	0.1627	8	3.03315017762062	11.4	1.62480768092719	-7.0391	0.002147	55.4	19.064102391668	135.8	13.9771241677249	0.40825	0.704	1	0.894427190999916	0.8	0.748331477354788	4
Opitutus_abundance by week	-0.57685	0.5949	133	71.5178299447068	154	43.4373111506686	-2.3233	0.08085	13	4.56070170039655	24.2	9.51630180269625	-3.4712	0.02555	58	15.3101273672037	94.4	15.3440542230533	4
Pedobacter_abundance by week	2.6157	0.05906	23.2	2.78567765543682	10.2	7.90948797331408	-1.7056	0.1633	79.2	8.28009661779378	94.8	14.2884568795934	9.1336	0.0007974	223.8	39.4583324533615	52.6	8.56971411425142	4
Pseudolabrys_abundance by week	3.9097	0.0174	69.6	15.628179676469	39.2	6.04648658313239	2.8749	0.04525	100.8	10.571660229122	75.4	9.78979060041633	-4.3853	0.01183	4.4	2.72763633939717	9.4	2.57681974534503	4
Pseudomonas_abundance by week	1.5391	0.1986	748.2	560.405353293489	260.2	235.278048274802	-4.4168	0.01154	21.6	11.4821600755259	63	29.3598365118064	7.4849	0.001704	114.8	18.5623274402754	39.6	18.2493835512326	4
Rhodanobacter_abundance by week	5.2619	0.006247	15.2	4.66476151587624	3.6	1.85472369909914	3.058	0.03773	191	20.7074865688717	139.2	32.0087488040379	11.345	0.0003441	79.8	13.847743498491	17	4.24264068711928	4
Terrimonas_abundance by week	-2.4879	0.06764	95.6	44.6434765671313	224.2	115.074584509352	0	1	1	1.26491106406735	1	0	-7.6885	0.001539	15.6	5.08330601085553	47.8	6.76461381011511	4
Alphaproteobacteria_unclassified_genus_abundance by Week	-2.2169	0.09093	42.8	35.5212612388693	100	29.8462727991285	-0.69024	0.528	48.8	24.6040647048409	58.2	17.4401834852733	-4.597	0.01005	33	13.311649033835	72.4	14.7051011557214	4
Bacteroidetes_unclassified_genus_abundance by Week	-2.9613	0.0415	79.8	21.885154785836	306	159.029557001207	-4.6958	0.009337	57	15.8113883008419	114.6	14.4858551697855	0.69822	0.5235	852	126.074581101822	794.4	66.7311021938046	4
Betaproteobacteria_unclassified_genus_abundance by Week	0.38936	0.7169	127	30.5417746701137	115.6	56.7260081444129	4.3855	0.01182	252.4	104.496124330044	61.6	22.419634252146	-1.7576	0.1536	139.2	44.3774717621453	176.8	34.7528416104353	4
Chitinophagaceae_unclassified_genus_abundance by Week	2.3133	0.08174	229.4	49.0738219420497	144	54.1442517724643	3.6764	0.02127	857.4	101.0912459118	602.8	87.1444777366874	1.3132	0.2594	66.4	34.0388013890031	40	10.1980390271856	4
Chloroflexiunclassified_genus_abundance by Week	-2.3626	0.07744	2.2	4.4	26.6	20.0059991002699	NA	NA	0	0	0	0	1.5948	0.186	246	42.492352253082	190.2	45.9147035273016	4
Gammaproteobacteria_unclassified_genus_abundance by Week	-4.0568	0.01539	9.4	8.93532316147547	207	98.4398293375197	-10.128	0.0005349	26	19.2145777991607	189.2	23.2843294943187	-2.4896	0.06751	120.8	45.9364778797853	198.4	27.8610839702981	4
Microbacteriaceae_unclassified_genus_abundance by Week	1	0.3739	2.2	4.4	0	0	0.56596	0.6017	92.6	19.975985582694	85.2	14.3443368616329	-0.34455	0.7478	42	11.0815161417561	44.8	9.01997782702374	4
Myxococcales_unclassified_genus_abundance by Week	-5.503	0.005318	71.6	44.0844643837259	198.2	39.0763355497928	2.3632	0.07739	8.2	6.93974062915899	0	0	-3.127	0.03529	125.4	21.8869824324871	157.8	11.838918869559	4
Opitutaceae_unclassified_genus_abundance by Week	-0.74171	0.4995	60	34.922771940383	73	16.4073154415949	NA	NA	0	0	0	0	-3.4595	0.02583	19.2	6.79411510058521	34.2	7.83326241102646	4
Rhizobiales_unclassified_genus_abundance by Week	-2.9099	0.04368	71.4	27.9614019677126	168.8	60.5554291537926	1.5028	0.2073	177.4	20.5290038725701	154.2	18.5515498004884	-0.26386	0.8049	104.8	26.3924231551406	109.6	18.7467330487208	4
Rhizomicrobium_unclassified_genus_abundance by Week	2.4597	0.06971	79.6	37.866079807659	28.6	19.3659494990563	4.3258	0.01239	191.4	17.3274348938324	141.4	29.3162071216588	NaN	NA	0	0	0	0	4
Solirubrobacterales_unclassified_genus_abundance by Week	-0.65323	0.5493	10.2	20.4	17.8	8.25590697622012	0.59299	0.5851	82.8	14.7023807595913	75.2	17.9376698598229	NaN	NA	0	0	0	0	4
Xanthomonadaceae_unclassified_genus_abundance by Week	4.9336	0.007853	91	16.2111073033276	37	10.2176318195558	-2.5576	0.0628	113.2	6.43117407632541	134	13.0537350976646	4.8038	0.008624	56.4	14.9211259628756	9	7.58946638440411	4
